# Supplementary material for: PFA ependymoma-associated protein EZHIP inhibits PRC2 activity through a H3 K27M-like mechanism
Source: Nat Commun. 2019 May 13;10:2146. doi: 10.1038/s41467-019-09981-6 (PMC6513997; doi:10.1038/s41467-019-09981-6)
Supplement: Supplementary file 4 — Supplementary Data 1 [file 41467_2019_9981_MOESM4_ESM.xlsx]

## Sheet: 20181222_FusionJr_Simone_LewisL
	1,20181222_Peder_Lewis_L1_WT-H33	2,20181222_Peder_Lewis_L2_K27M	3,20181222_Peder_Lewis_L3_K27R	4,20181222_Peder_Lewis_L4_WTorf	5,20181222_Peder_Lewis_L5_Fusion	6,20181222_Peder_Lewis_L6_R405E		1,20181222_Peder_Lewis_L1_WT-H33	2,20181222_Peder_Lewis_L2_K27M	3,20181222_Peder_Lewis_L3_K27R	4,20181222_Peder_Lewis_L4_WT	5,20181222_Peder_Lewis_L5_Fusion	6,20181222_Peder_Lewis_L6_R40SE		1,20181222_Peder_Lewis_L1_WT-H33	2,20181222_Peder_Lewis_L2_K27M	3,20181222_Peder_Lewis_L3_K27R	4,20181222_Peder_Lewis_L4_WT	5,20181222_Peder_Lewis_L5_Fusion	6,20181222_Peder_Lewis_L6_R40SE		LOG2 Ratios
Peptide	Ratio	Ratio	Ratio	Ratio	Ratio	Ratio		Area	Area	Area	Area	Area	Area		RT(min)	RT(min)	RT(min)	RT(min)	RT(min)	RT(min)		H3.3wt_vs_H3.3wt	K27M_vs_H3.3wt	K27R_vs_H3.3wt	Fusion_vs_H3.3wt	orfR405E_vs_orf67wt
TKQTAR(H3_3_8)
H3_3_8 unmod	0.747582	0.714425	0.688289	0.745338	0.727113	0.735625		51585390000	41319780000	36569360000	57393130000	52710580000	48557750000		23.04	23.01	22.95	22.66	22.7	22.64		0	-0.0654493	-0.119217	-0.0400522	-0.0189243
H3_3_8 K4me1	0.22963	0.265123	0.303052	0.239112	0.257534	0.257645		15845150000	15333740000	16101410000	18412290000	18669390000	17006850000		30.31	30.23	30.11	29.86	29.91	29.69		0	0.207351	0.400254	0.165452	0.107698
H3_3_8 K4me2	0.015455	0.013922	0.005736	0.011505	0.0114	0.005124		1066452000	805218800	304737500	885892600	826385900	338217900		9.52	9.43	9.38	9.16	9.21	9.17		0	-0.150707	-1.42996	-0.43904	-1.16692
H3_3_8 K4me3	0.006491	0.006233	0.002628	0.00331	0.003196	0.001426		447875800	360483000	139647400	254902700	231694400	94107110		9.11	9.07	9.18	8.99	8.92	9.03		0	-0.058514	-1.30448	-1.02217	-1.21486
H3_3_8 K4ac	0.000842	0.000297	0.000295	0.000735	0.000757	0.00018		58088560	17200630	15685940	56608290	54912830	11870220		19.45	18.86	18.85	19.05	19.13	18.47		0	-1.50336	-1.51311	-0.153527	-2.02975
KSTGGKAPR(H3_9_17)																						#DIV/0!	#DIV/0!	#DIV/0!	#DIV/0!	#DIV/0!
H3_9_17 unmod	0.048347	0.029781	0.033797	0.047314	0.043279	0.070375		5694038000	3418513000	4432642000	8150478000	8600899000	16743730000		36.3	39.02	36.19	36	36.04	35.78		0	-0.699034	-0.516531	-0.159759	0.572796
H3_9_17 K9me1	0.037294	0.29115	0.301951	0.261006	0.196393	0.206674		4392349000	33420810000	39602380000	44961400000	39029900000	49172200000		42.68	42.46	42.05	42.04	42.12	41.76		0	2.96475	3.0173	2.39673	-0.336726
H3_9_17 K9me2	0.002133	0.002429	0.001697	0.014626	0.016731	0.021544		251257800	278806900	222543000	2519581000	3324975000	5125816000		22.64	22.46	22.5	21.12	20.64	20.44		0	0.187479	-0.329897	2.97157	0.558751
H3_9_17 K9me3	0.001447	0.002436	0.001857	0.002332	0.329552	0.287348		170430100	279650500	243550700	401797100	65493060000	68366210000		22.43	22.24	22.26	21.48	20.61	20.44		0	0.751449	0.359909	7.8313	6.94509
H3_9_17 K9ac	0.01879	0.036483	0.022411	0.029426	0.001137	0.0389		2213052000	4187802000	2939270000	5068976000	225898100	9255194000		32.79	32.66	32.61	32.34	32.46	32.28		0	0.957259	0.254242	-4.04666	0.402679
H3_9_17 K14ac	0.277432	0.25716	0.267831	0.21312	0.038716	0.137811		32674760000	29519160000	35127360000	36712450000	7694203000	32788090000		33.21	33.16	33.07	32.82	32.94	32.75		0	-0.109468	-0.0508112	-2.84113	-0.628975
H3_9_17 K9me1K14ac	0.261917	0.02764	0.234951	0.143545	0.153633	0.100346		30847480000	3172780000	30815010000	24727370000	30531990000	23874430000		39.09	39.41	38.98	38.65	38.8	38.7		0	-3.24428	-0.15675	-0.769622	-0.51652
H3_9_17 K9me2K14ac	0.001665	0.001439	0.001691	0.001371	0.000741	0.000365		196143800	165166400	221727700	236227100	147194900	86812530		19.78	19.71	19.63	19.03	19.44	19.29		0	-0.210456	0.0223545	-1.16798	-1.90926
H3_9_17 K9me3K14ac	0.206241	0.190379	0.005424	0.127436	0.1292	0.065302		24290150000	21853440000	711402900	21952350000	25676280000	15536780000		18.32	18.21	19.37	17.85	17.9	17.82		0	-0.115457	-5.24883	-0.674725	-0.964574
H3_9_17 K9acK14ac	0.02535	0.025585	0.021976	0.020294	0.014928	0.01455		2985620000	2936878000	2882249000	3495912000	2966641000	3461853000		29.63	29.7	29.42	29.32	29.38	29.14		0	0.0133125	-0.206057	-0.763965	-0.480034
KSTGGKAPR(H3_9_17)																						#DIV/0!	#DIV/0!	#DIV/0!	#DIV/0!	#DIV/0!
H3_9_17 S10ph	0.00105	0.001295	0.001034	0.000258	0.000425	0.00035		123708200	148673900	135571300	44508880	84379270	83356180		39.91	39.99	39.88	39.8	42.97	39.88		0	0.302563	-0.0221531	-1.30485	0.439984
H3_9_17 K9me1S10ph	0.000348	0.000436	0.000515	0.000234	0.000261	0.000155		40943720	50033830	67499030	40322350	51962740	36929470		44.58	44.59	44.59	44.55	44.6	44.61		0	0.325241	0.565485	-0.415037	-0.59424
H3_9_17 K9me2S10ph	0.003833	0.004799	0.004166	0.00211	0.001537	0.001834		451435200	550829100	546410800	363420000	305356200	436242000		25.72	25.65	25.63	25.36	25.41	25.29		0	0.32426	0.120189	-1.31836	-0.202249
H3_9_17 K9me3S10ph	0.004899	0.009345	0.006182	0.004765	0.005858	0.002467		577010800	1072749000	810772700	820792100	1164266000	586913700		25.12	25.05	25.01	24.76	24.81	24.69		0	0.931707	0.335586	0.257921	-0.949718
H3_9_17 K9acS10ph	1.6e-05	7.2e-05	0.000277	2.5e-05	4e-06	9e-06		1914892	8256724	36361830	4274534	894081	2069374		36.22	36.54	36.6	36.06	36.14	36.22		0	2.16993	4.11374	-2	-1.47393
H3_9_17 S10phK14ac	0.000413	0.000565	0.000326	0.000166	0.000405	0.000388		48617110	64820120	42700270	28654090	80439650	92276940		36.64	36.67	36.58	36.1	36.62	36.6		0	0.452109	-0.34127	-0.0282199	1.22487
H3_9_17 K9me1S10phK14ac	0.000627	0.001031	0.000834	0.000305	0	0.000345		73879930	118314400	109383600	52549480	0	82110350		42.96	42.97	42.93	42.82	0	42.94		0	0.717507	0.411582	#NUM!	0.177787
H3_9_17 K9me2S10phK14ac	0.001542	0.002244	0.001938	0.000952	0.001004	0.00092		181585700	257614600	254177300	164047800	199457600	218985300		22.79	22.72	22.68	22.46	22.5	22.43		0	0.54127	0.329766	-0.619043	-0.0493277
H3_9_17 K9me3S10phK14ac	0.003958	0.006867	0.004539	0.002825	0.004556	0.001526		466101600	788236200	595364600	486682900	905428300	363131100		22.16	22.09	22.05	21.78	21.85	21.72		0	0.794908	0.197603	0.202996	-0.888496
H3_9_17 K9acS10phK14ac	9.2e-05	0.000292	0.000156	0.000564	0.000153	0.00034		10889680	33493140	20450040	97091940	30370400	80862730		33.1	34.06	33.03	33.73	33.07	33.65		0	1.66626	0.76184	0.733826	-0.73016
KSTGGKAPR(H3_9_17)																						#DIV/0!	#DIV/0!	#DIV/0!	#DIV/0!	#DIV/0!
H3_9_17 S10ac	0.001309	0.001462	0.000782	0.001505	0.00059	0.000394		154158200	167788000	102499200	259213000	117320400	93795380		42.9	42.57	42.55	42.22	42.33	42.08		0	0.159478	-0.743225	-1.14968	-1.9335
H3_9_17 K9me1S10ac	0.020777	0.010673	0.007467	0.026432	0.016135	0.013179		2447026000	1225183000	979295800	4553176000	3206538000	3135579000		45.06	44.95	45.01	44.96	44.97	44.96		0	-0.961022	-1.47639	-0.364794	-1.00404
H3_9_17 K9me2S10ac	0.000508	0.000611	0	0	0	0		59805450	70082010	0	0	0	0		30.33	30.3	31.02	30.8	30.81	30.34		0	0.266344	#NUM!	#NUM!	#DIV/0!
H3_9_17 K9me3S10ac	0.047369	0.057349	0.046194	0.066165	0.026559	0.025825		5578923000	6582988000	6058530000	11397660000	5278082000	6144204000		30.71	30.68	30.52	30.3	30.31	29.84		0	0.275825	-0.0362377	-0.834742	-1.3573
H3_9_17 K9acS10ac	0.000137	0.000245	1e-06	0.000298	7.7e-05	5.6e-05		16118440	28133090	167782	51401890	15331270	13260580		39.4	39.32	39.2	38.85	39	38.85		0	0.838606	-7.09803	-0.831246	-2.41181
H3_9_17 S10acK14ac	0.001533	0.002008	0.001278	0.001789	0.000888	0.000696		180599400	230498700	167614200	308200800	176447600	165631000		39.31	39.23	39.2	38.85	38.98	38.85		0	0.389402	-0.26247	-0.787726	-1.36199
H3_9_17 K9me2S10acK14ac	4.7e-05	5.8e-05	1.1e-05	7e-06	6.4e-05	0		5592363	6636236	1404943	1272415	12744800	0		29.47	27.49	29.42	27.1	27.21	27.68		0	0.303392	-2.09516	0.445411	#NUM!
H3_9_17 K9me3S10acK14ac	0.030921	0.036162	0.030694	0.031097	0.017152	0.008221		3641729000	4151018000	4025637000	5356836000	3408706000	1955983000		27.82	27.71	27.6	27.42	27.44	27.18		0	0.225887	-0.0106303	-0.85021	-1.91939
H3_9_17 K9acS10acK14ac	2e-06	6e-06	2.3e-05	3.2e-05	2.3e-05	8e-05		243495	692209	2990308	5541827	4652203	19049610		37.85	38.16	38.03	35.12	37.89	35.02		0	1.58496	3.52356	3.52356	1.32193
KQLATKAAR(H3_18_26)																						#DIV/0!	#DIV/0!	#DIV/0!	#DIV/0!	#DIV/0!
H3_18_26 unmod	0.06149	0.188434	0.099402	0.276161	0.278018	0.164547		3820033000	11494350000	7618935000	19026330000	24118230000	12503950000		45.81	45.89	45.87	45.82	45.84	45.71		0	1.61564	0.692923	2.17675	-0.74701
H3_18_26 K23me1	0.002182	0.002777	0.002226	0.002457	0.004337	0.001552		135564000	169392300	170638200	169285900	376245300	117958200		46.19	46.15	46.2	46.15	46.14	46.18		0	0.347876	0.0288025	0.991046	-0.662769
H3_18_26 K18me1	0.001708	0.004037	0.002461	0.003525	0.002553	0.001569		106077400	246237600	188609400	242853400	221493900	119192600		46.19	46.15	46.24	46.15	46.19	46.18		0	1.24098	0.526937	0.579886	-1.16778
H3_18_26 K18me1K23me1	0.000121	0.000216	0.00085	0.000653	0	0.000313		7519867	13170160	65117000	44995790	0	23756030		46.51	46.1	46.36	46.37	0	46.31		0	0.836024	2.81246	#NUM!	-1.06092
H3_18_26 K18ac	0.198948	0.07799	0.190364	0.064906	0.079584	0.041155		12359470000	4757363000	14590920000	4471717000	6903962000	3127387000		45.55	45.51	45.48	45.49	45.47	45.46		0	-1.35103	-0.0636307	-1.32184	-0.657284
H3_18_26 K23ac	0.653239	0.697786	0.671825	0.619498	0.613355	0.759497		40581920000	42564470000	51493810000	42680790000	53208930000	57714220000		45.55	45.51	45.6	45.52	45.57	45.55		0	0.0951737	0.0404746	-0.0908886	0.293945
H3_18_26 K18acK23ac	0.082311	0.02876	0.032873	0.0328	0.022152	0.031367		5113528000	1754321000	2519600000	2259766000	1921736000	2383561000		44.84	44.8	44.82	44.78	44.8	44.76		0	-1.51702	-1.32418	-1.89365	-0.0644483
KSAPATGGVKKPHR(H3_27_40)																						#DIV/0!	#DIV/0!	#DIV/0!	#DIV/0!	#DIV/0!
H3_27_40 unmod	0.028889	0.114989	0.033141	0.184512	0.147737	0.047499		8101656000	27831400000	8233858000	48569370000	41691600000	18125410000		44.17	44.11	44.16	44.04	44.08	44.08		0	1.9929	0.198097	2.35444	-1.95775
H3_27_40 K36me1	0.005946	0.043105	7.9e-05	0.145765	0.091398	0.012802		1667372000	10433060000	19744210	38369820000	25792690000	4885290000		44.53	44.51	44.64	44.48	44.51	44.51		0	2.85786	-6.23392	3.94217	-3.5092
H3_27_40 K27me1	0.036323	0.069349	0.05216	0.036256	0.072262	0.047085		10186410000	16784870000	12959100000	9543699000	20392420000	17967330000		44.64	44.65	44.64	44.58	44.59	44.6		0	0.932992	0.522061	0.992354	0.377048
H3_27_40 K27me2	0.176663	0.126457	0.118223	0.041248	0.118804	0.221645		49542740000	30607130000	29372240000	10857660000	33526640000	84578150000		34.05	33.97	33.79	33.71	33.71	33.37		0	-0.482353	-0.579489	-0.572417	2.42585
H3_27_40 K36me2	0.003922	0.042946	0.028885	0.185237	0.069923	0.022343		1099761000	10394460000	7176304000	48760290000	19732290000	8525808000		36.76	37.07	37.34	36.5	36.7	37.16		0	3.45286	2.88066	4.15611	-3.05148
H3_27_40 K27me3	0.139444	0.046498	0.142898	0.009966	0.018895	0.071465		39105100000	11254140000	35502660000	2623396000	5332224000	27270530000		33.78	33.78	33.68	33.46	33.49	33.07		0	-1.58445	0.0352999	-2.88361	2.84215
H3_27_40 K36me3	0.019958	0.067657	0.019192	0.114345	0.087548	0.011091		5597093000	16375480000	4768143000	30099150000	24706160000	4232146000		37.57	37.25	37.4	36.66	36.92	36.96		0	1.76127	-0.0564621	2.13311	-3.36593
H3_27_40 K27me2K36me1	0.049442	0.092244	0.006109	0.029597	0.048177	0.005155		13865280000	22326510000	1517821000	7790810000	13595640000	1967167000		37.03	36.88	37.2	36.47	36.5	36.74		0	0.899718	-3.01673	-0.0373925	-2.52141
H3_27_40 K27me1K36me2	0.073861	0.113234	0.054044	0.142806	0.170864	0.114628		20713330000	27406780000	13427220000	37590930000	48218290000	43741200000		41.22	41.4	41.51	40.99	41.07	40.69		0	0.616423	-0.450678	1.20996	-0.317097
H3_27_40 K27me1K36me1	0.022163	0.04401	0.022029	0.025055	0.055743	0.030804		6215202000	10652050000	5473122000	6595341000	15730880000	11754390000		44.88	44.79	44.85	44.83	44.86	44.79		0	0.989678	-0.00874917	1.33064	0.298019
H3_27_40 K27me3K36me1	0.055674	0.015413	0.055228	0.003884	0.005749	0.044247		15612960000	3730485000	13721220000	1022430000	1622391000	16884210000		36.85	36.75	36.68	36.38	36.45	36.22		0	-1.85286	-0.0116039	-3.27562	3.50996
H3_27_40 K27me1K36me3	0.042856	0.039011	0.044281	0.014304	0.022136	0.032641		12018350000	9442077000	11001490000	3765360000	6246689000	12455370000		41.35	41.13	41.22	40.92	40.9	40.73		0	-0.135616	0.0471906	-0.953103	1.19027
H3_27_40 K27me2K36me2	0.272521	0.144341	0.340367	0.043072	0.06944	0.256269		76424880000	34935710000	84563450000	11337940000	19596130000	97790260000		27.7	27.75	27.53	27.45	27.46	27.03		0	-0.916886	0.320724	-1.97253	2.57284
H3_27_40 K27me3K36me2	0.050617	0.017669	0.062162	0.007001	0.005322	0.061077		14194970000	4276494000	15443970000	1842795000	1501994000	23306380000		27.59	27.65	27.41	27.34	27.38	26.89		0	-1.5184	0.296411	-3.24958	3.125
H3_27_40 K27ac	0.000194	0.000546	0.000168	0.001544	0.001034	0.000288		54271110	132242000	41724690	406509200	291814400	109919600		42.52	42.38	42.43	42.15	42.23	42.12		0	1.49284	-0.207595	2.41411	-2.42253
KSAPATGGVKKPHR(H3_27_40)																						#DIV/0!	#DIV/0!	#DIV/0!	#DIV/0!	#DIV/0!
H3_27_40 S28ph	7e-06	4.3e-05	0	9.3e-05	3.7e-05	2.3e-05		1987920	10522330	0	24520850	10462240	8838850		44.71	44.47	0	44.63	44.68	44.48		0	2.61891	#NUM!	2.4021	-2.0156
H3_27_40 K27me1S28ph	0	1.2e-05	0	0	0	3.1e-05		0	2825881	0	0	0	11983810		0	45.66	0	0	0	44.84		#DIV/0!	#DIV/0!	#DIV/0!	#DIV/0!	#DIV/0!
H3_27_40 K27me2S28ph	0.000127	0.000167	0.000183	0.000292	5.6e-05	0.00027		35737940	40418640	45349170	76820730	15720750	103016100		37.24	39.53	37.15	39.23	39.36	36.84		0	0.39502	0.527015	-1.18133	-0.113009
H3_27_40 K27me3S28ph	0.000325	3.6e-05	0.000394	3.2e-05	5e-06	0.000253		91082630	8693223	97970210	8507280	1392638	96658400		36.74	39.46	36.6	39.15	39.28	36.3		0	-3.17437	0.277756	-6.02237	2.98299
H3_27_40 K27me2S28phK36me2	0.000245	0.000105	0.00029	3.7e-05	3.1e-05	0.000317		68658680	25499940	72004210	9840920	8638495	120977400		30.57	30.59	30.49	30.28	36.56	30.03		0	-1.22239	0.243271	-2.98244	3.09889
H3_27_40 K27me3S28phK36me2	9.6e-05	1.8e-05	0.000136	5e-06	0	0.000162		26941530	4420301	33755210	1194213	0	61645810		30.24	30.29	30.1	29.88	36.06	29.72		0	-2.41504	0.5025	#NUM!	5.01792
H3_27_40 S28ac	0	0	0	0	0	7.6e-05		0	0	0	0	0	29095700		0	0	0	0	0	44.65		#DIV/0!	#DIV/0!	#DIV/0!	#DIV/0!	#DIV/0!
H3_27_40 K27me2S28ac	0.000164	0.00016	3.8e-05	0.000482	0.000106	6.6e-05		46000350	38738550	9382349	126752000	30005420	25301230		40.68	40.49	40.49	40.81	40.8	40.09		0	-0.0356239	-2.10962	-0.629632	-2.8685
H3_27_40 K27me3S28ac	0.01064	0.01083	0.01227	0.00287	0.007207	0.012715		2983750000	2621286000	3048499000	755444900	2033885000	4852100000		40.9	40.7	40.78	40.45	40.47	40.26		0	0.0255351	0.205637	-0.562027	2.14741
H3_27_40 K27me3S28acK36me1	0.009924	0.01116	0.007724	0.011597	0.007527	0.007047		2783087000	2701029000	1918918000	3052695000	2123999000	2688974000		43.79	43.64	43.73	43.15	43.34	43.24		0	0.169343	-0.361574	-0.398847	-0.718671
KSAPSTGGVKKPHR(H33_27_40)																						#DIV/0!	#DIV/0!	#DIV/0!	#DIV/0!	#DIV/0!
H33_27_40 unmod	0.044755	0.089859	0.05217	0.123087	0.115112	0.036797		3023961000	5215580000	3470046000	5814860000	7626437000	3894194000		44.64	44.65	44.64	43.84	44.6	44.61		0	1.00561	0.221172	1.36292	-1.74202
H33_27_40 K36me1	0.009513	0.000118	0.006857	0.083095	0.10684	0.000139		642733500	6843644	456065000	3925572000	7078352000	14722760		44.46	44.79	44.42	44.39	44.42	44.18		0	-6.33304	-0.472323	3.48941	-9.22353
H33_27_40 K27me1	0.009191	0.117791	0.006904	0.005493	0.079686	0.038275		620991200	6836800000	459230200	259477900	5279399000	4050564000		44.58	44.79	44.57	44.53	44.86	44.77		0	3.67986	-0.412789	3.11603	2.80074
H33_27_40 K27me2	0.209872	0.091409	0.179964	0.00549	0.03504	0.131142		14180370000	5305559000	11970210000	259348500	2321453000	13878670000		33.65	33.73	33.54	33.28	33.34	33.06		0	-1.1991	-0.221801	-2.58244	4.57818
H33_27_40 K36me2	0.215713	0.268313	0.176757	0.45631	0.306325	0.211155		14575090000	15573370000	11756890000	21556910000	20294700000	22346390000		36.91	36.77	36.73	36.37	36.43	36.8		0	0.314804	-0.287346	0.50595	-1.11171
H33_27_40 K27me3	0.049379	0.011733	0.029309	0.002282	0.004605	0.021711		3336366000	681020900	1949445000	107802500	305094400	2297654000		33.49	33.47	33.39	33.13	33.19	32.82		0	-2.07333	-0.752554	-3.42262	3.25006
H33_27_40 K36me3	0.009286	0.023368	0.007232	0.064499	0.040538	0.006601		627395300	1356345000	481001800	3047045000	2685703000	698542200		37.16	36.94	37.03	36.32	36.52	36.6		0	1.33141	-0.360663	2.12615	-3.28852
H33_27_40 K27me2K36me1	0.180906	0.068806	0.141548	0.058032	0.065508	0.142839		12223270000	3993590000	9414933000	2741520000	4340067000	15116590000		36.72	36.54	36.53	36.28	36.34	36.08		0	-1.39463	-0.353949	-1.4655	1.29947
H33_27_40 K27me1K36me2	0.108668	0.130164	0.08285	0.073806	0.12677	0.099572		7342389000	7554931000	5510708000	3486719000	8398753000	10537630000		40.93	40.74	40.82	40.5	40.5	40.35		0	0.260403	-0.391354	0.222286	0.432002
H33_27_40 K27me1K36me1	0.012499	0.026301	0.007359	0.010149	0.023689	0.009977		844540900	1526526000	489476600	479436100	1569461000	1055855000		44.81	44.75	44.78	44.76	44.79	44.72		0	1.0733	-0.764231	0.922405	-0.0246596
H33_27_40 K27me3K36me1	0.027611	0.005427	0.017169	0.001753	0.002238	0.019595		1865606000	315015800	1141951000	82801980	148243700	2073766000		36.54	36.45	36.36	36.08	36.1	35.93		0	-2.34702	-0.685437	-3.62496	3.48259
H33_27_40 K27me1K36me3	0.045983	0.028195	0.033197	0.011828	0.017255	0.030504		3106918000	1636486000	2208101000	558762100	1143201000	3228268000		40.88	40.71	40.75	40.46	40.46	40.29		0	-0.705661	-0.470048	-1.41409	1.36679
H33_27_40 K27me2K36me2	0.005654	0.080979	0.204471	0.022526	0.018793	0.181536		382042700	4700139000	13600220000	1064151000	1245103000	19211870000		27.63	28.06	27.85	27.44	27.6	26.5		0	3.8402	5.17648	1.73285	3.01059
H33_27_40 K27me3K36me2	0.044454	0.009111	0.032321	0.004558	0.003742	0.049933		3003637000	528811800	2149777000	215312200	247907100	5284405000		27.65	27.47	27.44	27.13	27.3	26.97		0	-2.28663	-0.459841	-3.57043	3.45352
H33_27_40 K27ac	1e-05	0	0	0.000718	0.000227	5.5e-05		684799	0	0	33925460	15007440	5843403		41.83	42.45	42.57	41.48	41.56	41.5		0	#NUM!	#NUM!	4.50462	-3.70648
KSAPSTGGVKKPHR(H33_27_40)																						#DIV/0!	#DIV/0!	#DIV/0!	#DIV/0!	#DIV/0!
H33_27_40 S28ph	0	0	0	0	0	0		0	0	0	0	0	0		0	0	0	0	0	0		#DIV/0!	#DIV/0!	#DIV/0!	#DIV/0!	#DIV/0!
H33_27_40 K27me1S28ph	0	0	0	0	0	0		0	0	0	0	0	0		0	0	0	0	0	0		#DIV/0!	#DIV/0!	#DIV/0!	#DIV/0!	#DIV/0!
H33_27_40 K27me2S28ph	0	0	0	0.000995	0	0		0	0	0	47005120	0	0		36.99	35.59	36.79	38.71	35.28	35.18		#DIV/0!	#DIV/0!	#DIV/0!	#DIV/0!	#NUM!
H33_27_40 K27me3S28ph	0.000115	9.3e-05	7.4e-05	0	4.1e-05	5e-06		7787722	5372502	4951559	0	2691573	492272		36.49	35.09	36.29	38.21	34.78	34.68		0	-0.306331	-0.636037	-1.48794	#DIV/0!
H33_27_40 K27me2S28phK36me2	0.000155	4.9e-05	0.000122	0	0	0.000174		10462390	2834218	8117164	0	0	18433100		30.42	30.42	30.31	0	0	29.89		0	-1.66141	-0.345387	#NUM!	#DIV/0!
H33_27_40 K27me3S28phK36me2	2.9e-05	0	1.1e-05	0	0	6.6e-05		1972654	0	751948	0	0	7008728		30.06	29.92	30.01	0	0	29.64		0	#NUM!	-1.39855	#NUM!	#DIV/0!
H33_27_40 S28ac	5e-06	0	0	2.7e-05	1.1e-05	0		309295	0	0	1297285	739032	0		49.47	0	0	44.76	49.67	0		0	#NUM!	#NUM!	1.1375	#NUM!
H33_27_40 K27me2S28ac	0.004495	0.025094	0.01108	0.018392	0.03079	0.010645		303739500	1456519000	736954700	868869600	2039879000	1126510000		44.46	43.61	40.79	43.05	43.31	40.26		0	2.48095	1.30156	2.77607	-0.788902
H33_27_40 K27me3S28ac	0.012339	0.010288	0.004219	0.055708	0.012969	0.003375		833731200	597106100	280619600	2631747000	859218200	357193000		43.81	43.26	40	42.92	42.96	39.38		0	-0.262263	-1.54825	0.0718418	-4.04493
H33_27_40 K27me3S28acK36me1	0.009367	0.012902	0.006387	0.001255	0.009822	0.005903		632891200	748855400	424843300	59280010	650743000	624686300		44.38	44.34	42.91	43.96	44.33	42.37		0	0.461936	-0.552449	0.0684298	2.23376
YRPGTVALR(H3_41_49)																						#DIV/0!	#DIV/0!	#DIV/0!	#DIV/0!	#DIV/0!
H3_41_49 unmod	0.999844	0.999835	0.999948	0.999831	0.99987	0.999574		41616530000	34722490000	23221430000	26411860000	63873330000	25258200000		44.19	44.1	44.14	44.04	43.95	43.97		0	-1.29863e-05	0.000150056	3.75154e-05	-0.000370883
H3_41_49 Y41ph	0.000156	0.000165	5.2e-05	0.000169	0.00013	0.000426		6475583	5713644	1218677	4463640	8293321	10751990		44.6	44.59	44.58	46.66	44.48	44.44		0	0.08092	-1.58496	-0.263034	1.33383
YQKSTELLIR(H3_54_63)																						#DIV/0!	#DIV/0!	#DIV/0!	#DIV/0!	#DIV/0!
H3_54_63 unmod	0.940894	0.942838	0.94532	0.912783	0.91506	0.89765		12022990000	11728570000	7530234000	16987020000	10012250000	12533120000		46.72	46.65	46.7	46.69	46.68	46.66		0	0.00297771	0.00677058	-0.0401659	-0.0241189
H3_54_63 K56me1	0.000597	0	0	0	0	3.5e-05		7634804	0	0	0	0	491123		47.51	0	0	0	0	47.06		0	#NUM!	#NUM!	#NUM!	#DIV/0!
H3_54_63 K56me2	0.058475	0.057024	0.05468	0.087217	0.084726	0.102163		747204900	709353700	435570400	1623117000	927036800	1426416000		37.53	37.42	37.38	36.93	37.12	36.9		0	-0.0362507	-0.0968067	0.534985	0.228192
H3_54_63 K56me3	0	0	0	0	0	0		0	0	0	0	0	0		37.03	36.92	36.88	36.43	36.62	36.4		#DIV/0!	#DIV/0!	#DIV/0!	#DIV/0!	#DIV/0!
H3_54_63 K56ac	3.3e-05	0.000138	0	0	0.000214	0.000152		427283	1721743	0	0	2344908	2116831		45.65	45.47	0	0	45.42	45.15		0	2.06413	#NUM!	2.69707	#DIV/0!
EIAQDFKTDLR(H3_73_83)																						#DIV/0!	#DIV/0!	#DIV/0!	#DIV/0!	#DIV/0!
H3_73_83 unmod	0.902819	0.907511	0.923283	0.861572	0.858814	0.934188		18847810000	17342930000	9218024000	13619500000	11395220000	20234240000		47.09	47.07	47.11	47.12	47.08	47.09		0	0.00747835	0.0323361	-0.0720911	0.116742
H3_73_83 K79me1	0.095693	0.090573	0.072722	0.134442	0.134985	0.061773		1997742000	1730882000	726054000	2125229000	1791060000	1337988000		47.39	47.43	47.41	47.39	47.38	47.38		0	-0.0793324	-0.396022	0.496314	-1.12194
H3_73_83 K79me2	0.001178	0.001384	0.00284	0.003719	0.005486	0.003452		24598900	26453250	28354520	58786780	72796330	74768070		42	41.79	41.82	41.55	41.56	41.31		0	0.232504	1.26955	2.21942	-0.107482
H3_73_83 K79me3	0	0	0	0	0	0		0	0	0	0	0	0		41.5	41.29	41.32	41.05	41.06	40.81		#DIV/0!	#DIV/0!	#DIV/0!	#DIV/0!	#DIV/0!
H3_73_83 K79ac	0.00031	0.000532	0.001155	0.000267	0.000714	0.000587		6465203	10167210	11531410	4215673	9475451	12706270		46.84	46.74	46.86	46.16	46.74	44.24		0	0.779158	1.89755	1.20366	1.13652
VTIMPKDIQLAR(H3_117_128)																						#DIV/0!	#DIV/0!	#DIV/0!	#DIV/0!	#DIV/0!
H3_117_128 unmod	0.985223	1	0.95533	0.977364	0.953435	0.883801		146770000	280270800	268879600	257764800	256425800	278106100		44.87	44.77	44.82	44.82	44.84	44.84		0	0.0214778	-0.0444511	-0.0473157	-0.145174
H3_117_128 K122ac	0.014777	0	0.04467	0.022636	0.046565	0.116199		2201404	0	12572590	5970028	12523680	36564260		44.24	0	44.7	44.61	44.65	44.62		0	#NUM!	1.59595	1.65589	2.35991
GKGGKGLGKGGAKR(H4_4_17)																						#DIV/0!	#DIV/0!	#DIV/0!	#DIV/0!	#DIV/0!
H4_4_17 unmod	0.523837	0.491508	0.50474	0.432321	0.476179	0.344125		74540280000	58771010000	63627190000	66270280000	65582460000	44104590000		45.24	45.25	45.23	45.19	45.18	45.2		0	-0.0919031	-0.0535775	-0.137614	-0.32917
H4_4_17 K5ac	0.011241	0.008221	0.007517	0.009265	0.0071	0.014923		1599543000	982973400	947534100	1420271000	977877600	1912629000		44.96	44.87	44.93	44.92	44.93	44.9		0	-0.451385	-0.580541	-0.662879	0.687675
H4_4_17 K8ac	0.017235	0.017261	0.01605	0.018549	0.016616	0.025038		2452539000	2063997000	2023253000	2843353000	2288492000	3209015000		45	44.91	44.93	44.92	44.93	44.9		0	0.00217475	-0.102768	-0.0527682	0.432778
H4_4_17 K12ac	0.031948	0.032669	0.03071	0.031227	0.038173	0.040365		4546049000	3906308000	3871254000	4786783000	5257496000	5173387000		44.96	44.87	44.93	44.9	44.93	44.9		0	0.0321967	-0.0570171	0.256827	0.370311
H4_4_17 K16ac	0.327371	0.349491	0.344674	0.340681	0.279402	0.450217		46583770000	41789560000	43449430000	52222830000	38481050000	57701810000		45.01	44.91	44.98	44.94	44.97	44.97		0	0.0943288	0.0743059	-0.228584	0.402199
H4_4_17 K5acK8ac	0.001514	0.001704	0.00162	0.002309	0.003011	0.002066		215395000	203761100	204184900	354010700	414639300	264804400		44.72	44.72	44.72	44.65	44.68	44.67		0	0.17056	0.0976286	0.991878	-0.160428
H4_4_17 K5acK12ac	0.002766	0.003636	0.002992	0.004033	0.005006	0.004465		393579500	434741400	377144900	618148700	689415800	572212900		44.69	44.72	44.69	44.65	44.64	44.65		0	0.394551	0.113309	0.855857	0.146807
H4_4_17 K5acK16ac	0.007202	0.005634	0.006915	0.011147	0.010018	0.008953		1024866000	673630400	871684500	1708651000	1379736000	1147473000		44.74	44.72	44.74	44.66	44.71	44.68		0	-0.354238	-0.0586683	0.476125	-0.316212
H4_4_17 K8acK12ac	0.003283	0.003319	0.004453	0.005324	0.010246	0.005191		467128700	396895200	561396800	816047800	1411158000	665287500		44.69	44.68	44.69	44.63	44.66	44.67		0	0.0157339	0.439763	1.64197	-0.0364981
H4_4_17 K8acK16ac	0.025891	0.030659	0.028273	0.043523	0.040559	0.032085		3684158000	3665981000	3564112000	6671635000	5585986000	4112213000		44.74	44.74	44.74	44.66	44.71	44.68		0	0.24386	0.126974	0.647571	-0.439879
H4_4_17 K12acK16ac	0.032218	0.032649	0.034132	0.054509	0.063924	0.036628		4584537000	3903970000	4302645000	8355663000	8804012000	4694439000		44.74	44.72	44.74	44.66	44.69	44.68		0	0.0191719	0.083258	0.988491	-0.573548
H4_4_17 K5acK8acK12ac	0.00123	0.001734	0.001318	0.001889	0.004089	0.002253		175048100	207378600	166185900	289591700	563150400	288748600		44.3	44.28	44.28	44.22	44.25	44.25		0	0.495446	0.0996921	1.73309	0.254225
H4_4_17 K5acK8acK16ac	0.002312	0.003023	0.002603	0.00736	0.006052	0.006326		329021800	361503900	328137500	1128264000	833515700	810747900		44.37	44.35	44.37	44.29	44.32	44.32		0	0.38684	0.171034	1.38827	-0.218412
H4_4_17 K5acK12acK16ac	0.002124	0.00283	0.002444	0.006313	0.006039	0.005962		302292900	338395100	308064500	967771400	831767300	764150700		44.35	44.33	44.33	44.25	44.3	44.31		0	0.414018	0.202461	1.50753	-0.0825294
H4_4_17 K8acK12acK16ac	0.006488	0.009529	0.007636	0.018029	0.021026	0.013208		923151500	1139361000	962604300	2763608000	2895889000	1692841000		44.37	44.35	44.35	44.27	44.3	44.31		0	0.554551	0.235043	1.69633	-0.448907
H4_4_17 K5acK8acK12acK16ac	0.00334	0.006133	0.003924	0.01352	0.012559	0.008194		475245600	733329900	494623700	2072522000	1729696000	1050131000		42.68	42.6	42.66	42.37	42.44	42.33		0	0.876745	0.232477	1.9108	-0.722455
KVLR(H4_20_23)																						#DIV/0!	#DIV/0!	#DIV/0!	#DIV/0!	#DIV/0!
H4_20_23 unmod	0.170052	0.373015	0.228981	0.259106	0.233635	0.331315		6725546000	15601910000	8733363000	11461100000	10012190000	17630000000		44.94	44.83	44.89	44.77	44.8	44.71		0	1.13326	0.429252	0.45828	0.354661
H4_20_23 K20me1	0.324032	0.188842	0.285919	0.219816	0.253918	0.231745		12815400000	7898580000	10904970000	9723180000	10881370000	12331690000		45.88	45.89	45.86	45.82	45.83	45.81		0	-0.778957	-0.18053	-0.351774	0.0762418
H4_20_23 K20me2	0.35885	0.301935	0.335634	0.399149	0.372906	0.315197		14192450000	12628860000	12801110000	17655660000	15980470000	16772350000		23.12	22.96	22.92	22.46	22.53	22.4		0	-0.249143	-0.0964921	0.0554311	-0.340674
H4_20_23 K20me3	0.145632	0.135978	0.148985	0.120929	0.138807	0.120672		5759731000	5687474000	5682299000	5349071000	5948438000	6421207000		22.76	22.49	22.58	21.78	22.03	21.81		0	-0.0989541	0.0328397	-0.0692471	-0.0030693
H4_20_23 K20ac	0.001434	0.00023	0.000482	0.000999	0.000733	0.001072		56697150	9638139	18391450	44206310	31414160	57028980		35.9	36.49	35.62	35.38	35.44	35.17		0	-2.64034	-1.57294	-0.96816	0.101748
RGGVKR(H4_40_45)																						#DIV/0!	#DIV/0!	#DIV/0!	#DIV/0!	#DIV/0!
H4_40_45 unmod	0.991266	0.917417	0.992354	0.947771	0.845481	0.996174		3040332000	208885300	2078252000	396553000	102029700	4391983000		19.66	21.58	19.6	21.12	21.17	19.04		0	-0.111695	0.00158261	-0.2295	0.0718592
H4_40_45 K44ac	0.008734	0.082583	0.007646	0.052229	0.154519	0.003826		26789220	18803220	16012070	21852850	18646820	16866060		16.41	16.22	16.83	15.91	16.44	16.43		0	3.24113	-0.191937	4.145	-3.77094
KTVTAMDVVYALKR(H4_79_92)																						#DIV/0!	#DIV/0!	#DIV/0!	#DIV/0!	#DIV/0!
H4_79_92 unmod	1	1	1	1	1	1		10098210	2523836	1349839	5946000	5670074	5650913		46.23	46.25	46.29	46.51	46.54	46.16		0	0	0	0	0
KSAGAAKR(H14_25_32)																						#DIV/0!	#DIV/0!	#DIV/0!	#DIV/0!	#DIV/0!
H14_25_32 unmod	0.609419	0.636198	0.55946	0.618448	0.60103	0.609348		15890430000	13972840000	12340680000	17892750000	14013700000	20288850000		35.13	35.07	34.99	34.75	34.94	34.68		0	0.0620414	-0.123399	-0.0199975	-0.0213859
H14_25_32 K25me1	0.08776	0.088373	0.09449	0.077659	0.059509	0.042389		2288312000	1940945000	2084283000	2246795000	1387531000	1411390000		42.06	41.89	41.87	41.67	41.74	41.62		0	0.0100421	0.106598	-0.560456	-0.873463
H14_25_32 K25me2	0.000907	0.000958	0.001025	0.001236	0.000642	0.000494		23652070	21048550	22602110	35754210	14979190	16444330		19.35	19.19	19.21	18.88	18.86	18.76		0	0.0789231	0.176449	-0.498529	-1.3231
H14_25_32 K25me3	0	0	0	0	0	0		0	0	0	0	0	0		18.85	18.69	18.71	18.38	18.36	18.26		#DIV/0!	#DIV/0!	#DIV/0!	#DIV/0!	#DIV/0!
H14_25_32 K25ac	0.000447	0.00815	0.000394	0.010122	0.012298	0.001044		11653190	178998900	8698479	292845000	286741200	34763190		31.54	31.53	31.28	31.18	31.4	30.84		0	4.18845	-0.182079	4.78201	-3.2773
H14_25_32 K31ac	0.288519	0.246884	0.329005	0.281163	0.317343	0.338596		7523047000	5422322000	7257251000	8134525000	7399222000	11273910000		31.54	31.47	31.28	31.15	31.18	30.93		0	-0.224833	0.189443	0.137377	0.268158
H14_25_32 S26ac	0.00533	0.005365	0.005073	0.006014	0.004295	0.003422		138974100	117821300	111910500	173991100	100151800	113938500		43.07	42.87	42.85	42.58	42.65	42.49		0	0.00944264	-0.0712964	-0.311477	-0.813485
H14_25_32 S26ph	0.007618	0.014072	0.010553	0.005358	0.004881	0.004707		198647600	309058800	232778400	155017100	113808000	156716600		39.45	39.5	39.4	39.33	39.46	39.42		0	0.885343	0.470169	-0.642236	-0.186887
KASGPPVSELITKAVAASKER(H12_33_53)																						#DIV/0!	#DIV/0!	#DIV/0!	#DIV/0!	#DIV/0!
H12_33_53 unmod	0.998538	0.995425	0.997704	0.998535	0.998985	0.993069		31939780000	26069720000	20037030000	25736200000	23809080000	23614970000		48.01	47.96	47.94	47.95	48.01	47.98		0	-0.00450471	-0.00120547	0.000645684	-0.00791904
H12_33_53 K33me1	0.001138	0.001144	0.00035	0.000979	0.000826	0.002474		36394060	29956920	7023641	25241670	19686040	58825310		47.06	47.06	47.09	47.15	47.06	47.06		0	0.00758649	-1.70107	-0.462287	1.33746
H12_33_53 K33me2	0	0.00021	1.5e-05	0.000144	4.9e-05	0		0	5512617	311091	3721032	1157557	0		48.4	48.47	47.22	47.36	48.52	48.5		#DIV/0!	#DIV/0!	#DIV/0!	#DIV/0!	#NUM!
H12_33_53 K33me3	4.1e-05	0.000103	0	2.4e-05	8e-06	0.000189		1316841	2687284	0	617432	185568	4505340		47.9	47.97	46.72	46.85	48.02	48		0	1.32895	#NUM!	-2.35755	2.97728
H12_33_53 K33ac	0.000268	0.002604	0.001442	0	0	0.003408		8559079	68186710	28955160	0	0	81045020		48.04	47.93	48.02	48.02	48.1	47.94		0	3.28042	2.42777	#NUM!	#DIV/0!
H12_33_53 S40ac	1.6e-05	0.000514	0.000489	0.000317	0.000133	0.00086		499373	13465790	9824590	8178891	3167025	20444090		48.65	47.98	47.99	48.66	47.69	47.66		0	5.00562	4.93369	3.05528	1.43985
KATGPPVSELITKAVAASKER(H15_36_56)																						#DIV/0!	#DIV/0!	#DIV/0!	#DIV/0!	#DIV/0!
H15_36_56 unmod	0.000651	0.000426	0	0.000409	0.000419	8.9e-05		24355400	18973010	0	19110150	13407380	3235072		47.06	47.05	47.09	47.15	47.06	47.06		0	-0.611804	#NUM!	-0.635707	-2.20022
H15_36_56 K36me1	0.000147	0.000539	0.000477	0.00065	0.000691	0.000655		5502558	23971440	14049670	30352310	22121020	23729630		46.85	46.88	46.88	46.86	46.83	46.81		0	1.87447	1.69817	2.23287	0.0110552
H15_36_56 K36me2	0	0	0	1.3e-05	0	0.000109		0	0	0	617432	0	3948687		46.54	47.09	0	46.85	47.13	46.8		#DIV/0!	#DIV/0!	#DIV/0!	#DIV/0!	3.06774
H15_36_56 K36me3	1.1e-05	0.000601	0	0.001474	0	0.039724		402593	26728490	0	68865470	0	1439882000		46.64	46.59	0	46.6	46.63	46.59		0	5.77179	#NUM!	#NUM!	4.7522
H15_36_56 K36ac	0.898781	0.801851	0.834881	0.728318	0.833086	0.821153		33617530000	35689200000	24610690000	34019050000	26675300000	29764750000		48.01	47.95	47.94	47.95	48.01	47.96		0	-0.164635	-0.106399	-0.109504	0.173083
H15_36_56 S43ac	0.10041	0.196584	0.164642	0.269135	0.165804	0.138271		3755664000	8749643000	4853328000	12571050000	5309031000	5011977000		48.68	48.61	48.61	48.57	48.58	48.59		0	0.969243	0.713429	0.723576	-0.960831
unmod(H1_1_35)																						#DIV/0!	#DIV/0!	#DIV/0!	#DIV/0!	#DIV/0!
H1_1_35 H12.SETAPAAPAAAPPAEKAPVKKKAAKKAGGTPR	0.101747	0.134055	0.193322	0.081633	0.180974	0.148405		143918400	142658400	168973400	120478100	183111300	163344300		46.13	46.05	46.17	46.08	46.06	46.14		0	0.397839	0.92602	0.830796	0.862315
H1_1_35 H13.SETAPLAPTIPAPAEKTPVKKKAKKAGATAGKR	0.276018	0.205288	0.194654	0.596887	0.349267	0.169717		390421800	218464000	170137900	880914700	353392800	186800800		46.8	46.52	46.88	46.82	46.82	46.85		0	-0.427113	-0.50385	0.339568	-1.81433
H1_1_35 H14.SETAPAAPAAPAPAEKTPVKKKAR	0.622236	0.660657	0.612023	0.32148	0.469759	0.681878		880139700	703058300	534939700	474456700	475307200	750517900		45.46	45.4	45.4	45.39	45.39	45.29		0	0.0864396	-0.023876	-0.405541	1.08478
H1_1_35 H15.SETAPAETATPAPVEKSPAKKKATKKAAGAGAAKR	0	0	0	0	0	0		0	0	0	0	0	0		0	0	0	0	0	0		#DIV/0!	#DIV/0!	#DIV/0!	#DIV/0!	#DIV/0!
unmod(H1_54_81)																						#DIV/0!	#DIV/0!	#DIV/0!	#DIV/0!	#DIV/0!
H1_54_81 H11.GGVSLAALKKALAAAGYDVEKNNSR	0.005356	0.003031	0.000292	0.005136	0.004027	0.000762		22520020	24507250	1521991	44096820	24255190	4466197		45.31	45.28	45.29	45.26	45.25	48.48		0	-0.821362	-4.19712	-0.41145	-2.75278
H1_54_81 H1v234.SGVSLAALKKALAAAGYDVEKNNSR	0.994277	0.996969	0.999509	0.994864	0.995698	0.998193		4180686000	8061159000	5214603000	8541629000	5997786000	5848391000		48.54	48.47	48.51	48.45	48.45	48.48		0	0.00390081	0.00757172	0.0020604	0.00481947
H1_54_81 H15.NGLSLAALKKALAAGGYDVEKNNSR	0	0	0	0	0	0		0	0	0	0	0	0		0	0	0	0	0	0		#DIV/0!	#DIV/0!	#DIV/0!	#DIV/0!	#DIV/0!
H1_54_81 H1T.VGMSLVALKKALAAAGYDVEKNNSR	0.000367	0	0.000199	0	0.000275	0.001045		1541826	0	1040189	0	1658385	6122141		48.02	47.37	47.37	47.37	46.51	47.35		0	#NUM!	-0.883012	-0.416348	#DIV/0!
KGNYAER(H2A1_36_42)																						#DIV/0!	#DIV/0!	#DIV/0!	#DIV/0!	#DIV/0!
H2A1_36_42 unmod	0.999296	0.998773	0.999054	0.999482	0.998909	0.999485		45482160000	31671880000	42298680000	53694700000	45990350000	63139730000		37.01	36.88	36.81	36.57	36.55	36.38		0	-0.000755259	-0.00034942	-0.000558825	4.33032e-06
H2A1_36_42 K36ac	0.00018	0.000607	0.000809	0.000316	0.000475	0.000219		8207518	19260670	34241270	16980230	21846310	13848910		33.12	33.11	32.93	32.69	32.73	32.57		0	1.7537	2.16814	1.39993	-0.528994
H2A1_36_42 Y39ac	0.000524	0.000619	0.000137	0.000202	0.000617	0.000296		23846270	19633890	5817309	10836100	28389590	18708180		44.94	44.89	44.92	44.88	44.9	44.85		0	0.240373	-1.93539	0.235704	0.551242
KGNYSER(H2A3_36_42)																						#DIV/0!	#DIV/0!	#DIV/0!	#DIV/0!	#DIV/0!
H2A3_36_42 unmod	0.999853	0.999965	1	0.999285	0.998601	0.999739		3628490000	5830134000	4694146000	11032980000	11858210000	11765740000		35.09	35	34.89	34.59	34.74	34.51		0	0.000161597	0.000212092	-0.00180765	0.000655303
H2A3_36_42 K36ac	0	0	0	0	0	0		0	0	0	0	0	0		0	0	0	0	0	0		#DIV/0!	#DIV/0!	#DIV/0!	#DIV/0!	#DIV/0!
H2A3_36_42 Y39ac	0.000147	3.5e-05	0	0.000715	0.001399	0.000261		533791	203376	0	7890489	16615130	3076408		44.97	39.52	44.92	44.89	44.91	44.86		0	-2.07039	#NUM!	3.25051	-1.45389
KGHYAER(H2AX_36_42)																						#DIV/0!	#DIV/0!	#DIV/0!	#DIV/0!	#DIV/0!
H2AX_36_42 unmod	0.983227	0.996646	0.989721	0.990909	0.986236	0.986798		3180788000	3931972000	1611363000	3811199000	1308352000	1527172000		29.99	29.98	29.82	29.54	29.58	29.32		0	0.0195566	0.00949736	0.00440838	-0.00599778
H2AX_36_42 K36ac	0.000727	0.00026	0.000191	0.000255	0.00098	0.000316		2350564	1026521	310866	979606	1299574	489154		17.97	29.83	17.9	17.53	17.57	17.49		0	-1.48344	-1.92838	0.430826	0.309427
H2AX_36_42 Y39ac	0.016047	0.003093	0.010088	0.008836	0.012785	0.012886		51912430	12204390	16424070	33986310	16960440	19943040		44.52	44.51	44.49	34.38	34.41	34.13		0	-2.37522	-0.669663	-0.327851	0.544339
GKQGGKAR(H2A1_4_11)																						#DIV/0!	#DIV/0!	#DIV/0!	#DIV/0!	#DIV/0!
H2A1_4_11 unmod	0.768356	0.82436	0.064905	0.856871	0.053668	0.823471		22457630000	19103030000	298813700	29394010000	351518000	32268400000		29.23	28.31	30.32	27.96	30.15	27.86		0	0.1015	-3.56537	-3.83964	-0.0573602
H2A1_4_11 K5ac	0.121368	0.135965	0.733738	0.106087	0.735971	0.146437		3547370000	3150739000	3378030000	3639191000	4820543000	5738249000		25.6	25.52	25.51	25.18	25.26	24.99		0	0.163847	2.59588	2.60026	0.465032
H2A1_4_11 K9ac	0.036587	0.034027	0.181563	0.029937	0.164362	0.02325		1069365000	788521200	835889000	1026962000	1076558000	911078800		25.6	25.52	25.51	25.18	25.26	25.02		0	-0.104651	2.31107	2.16747	-0.364699
H2A1_4_11 K5acK9ac	0.002392	0.003988	0.013283	0.004575	0.024221	0.003855		69921090	92405780	61151770	156953800	158648000	151072100		21.83	21.78	21.68	21.48	21.53	21.44		0	0.737448	2.47329	3.33997	-0.247041
H2A1_4_11 K9me1	0.065285	0.000142	0.006193	3e-06	0.008975	0.000816		1908167000	3282916	28511480	86780.9	58783640	31961280		36.29	30.44	34.76	37.79	36.36	38.04		0	-8.84472	-3.39804	-2.86277	8.08746
H2A1_4_11 K5me1	0.006012	0.001519	0.000318	0.002527	0.012803	0.002171		175710000	35188670	1466090	86694140	83861380	85088640		36.27	30.47	34.76	37.79	37.94	37.71		0	-1.98472	-4.24075	1.09056	-0.219066
GKQGGKVR(H2AJ_4_11)																						#DIV/0!	#DIV/0!	#DIV/0!	#DIV/0!	#DIV/0!
H2AJ_4_11 unmod	0.071099	0.0116	0.010603	0.140736	0.018106	0.013945		286492700	229397900	255679300	384772400	537516100	469170100		40.93	40.81	40.83	40.47	40.57	40.4		0	-2.6157	-2.74536	-1.97336	-3.33517
H2AJ_4_11 K5ac	0.267961	2e-06	1.6e-05	3.2e-05	3e-06	2e-06		1079739000	38193.8	393798	86780.9	83861.4	57161.9		36.29	30.47	30.34	37.79	37.94	37.76		0	-17.0317	-14.0317	-16.4467	-4
H2AJ_4_11 K9ac	0.249199	0.001943	0.001574	0.03171	0.002822	0.001697		1004138000	38433390	37948460	86694140	83777520	57104720		36.29	30.47	30.34	37.79	37.94	37.76		0	-7.00287	-7.30672	-6.46444	-4.22388
H2AJ_4_11 K5acK9ac	0.312981	0.965971	0.939358	0.524329	0.952691	0.95908		1261146000	19103030000	22651810000	1433520000	28283190000	32268400000		29.23	28.31	28.23	27.18	28.08	27.86		0	1.6259	1.5856	1.60593	0.871179
H2AJ_4_11 K9me1	0.088105	0.013434	0.023918	0.204405	0.024117	0.023463		355018100	265668900	576757400	558844500	715975700	789418700		44.16	44.07	44.17	43.9	43.96	43.84		0	-2.71333	-1.88113	-1.86917	-3.12297
H2AJ_4_11 K5me1	0.010655	0.00705	0.024531	0.09879	0.002262	0.001813		42933640	139428400	591546000	270092200	67141230	60995520		44.82	44.65	44.65	44.58	44.76	43.84		0	-0.595835	1.20308	-2.23586	-5.76791
GKTGGKAR(H2AX_4_11)																						#DIV/0!	#DIV/0!	#DIV/0!	#DIV/0!	#DIV/0!
H2AX_4_11 unmod	0.222846	0.166476	0.188531	0.105588	0.111407	0.117505		7531959000	5597231000	3178270000	3923838000	2972707000	3414184000		31.54	31.48	31.29	31.14	31.18	30.93		0	-0.420733	-0.241245	-1.00021	0.154276
H2AX_4_11 K5ac	0.015316	0.122618	0.045801	0.033367	0.055733	0.03146		517655400	4122655000	772119700	1239977000	1487159000	914093600		27.91	28.33	27.72	27.49	27.54	27.36		0	3.00106	1.58034	1.86349	-0.0849033
H2AX_4_11 K9ac	0.027046	0.072496	0.033575	0.020646	0.203609	0.007902		914128400	2437455000	566016400	767226500	5432973000	229604400		27.88	27.77	27.69	27.47	28.06	27.33		0	1.42249	0.311972	2.91231	-1.38557
H2AX_4_11 K5acK9ac	0.000192	1.6e-05	5.7e-05	0.000153	0.000272	0.000123		6489508	527042	967087	5704287	7270863	3574574		18.43	24.33	24.23	24.08	24.05	23.92		0	-3.58496	-1.75207	0.5025	-0.314873
H2AX_4_11 K9me1	0.470145	0.415588	0.586903	0.652239	0.496133	0.670063		15890430000	13972840000	9894036000	24238260000	13238510000	19469090000		35.13	35.07	34.99	34.75	34.95	34.69		0	-0.177952	0.320016	0.0776211	0.038896
H2AX_4_11 K5me1	0.264455	0.222806	0.145132	0.188006	0.132846	0.172947		8938314000	7491169000	2446640000	6986615000	3544789000	5025071000		35.76	35.66	34.99	34.75	34.95	34.69		0	-0.247234	-0.865657	-0.993267	-0.120449
SGRGKQGGKAR(H2A1_1_11)																						#DIV/0!	#DIV/0!	#DIV/0!	#DIV/0!	#DIV/0!
H2A1_1_11 unmod	0.298405	0.470731	0.303173	0.335991	0.413374	0.321011		414551100	409942300	446513900	288021700	474041800	491379000		22.73	22.6	22.57	22.3	22.31	22.22		0	0.657631	0.0228696	0.470176	-0.0657999
H2A1_1_11 S1ac	0.018377	0.032444	0.037107	0.069036	0.028199	0.015792		25530220	28254690	54651480	59179930	32337420	24173530		27.5	27.4	29.87	29.71	29.7	29.32		0	0.82005	1.01379	0.617743	-2.12815
H2A1_1_11 K5ac	0.683218	0.496825	0.65972	0.594973	0.558427	0.663197		949141900	432666200	971636300	510028500	640383300	1015170000		21.59	21.47	21.39	21.11	21.1	20.99		0	-0.459608	-0.0504921	-0.290977	0.156613
AGGKAGKDSGKAKAKAVSR(H2AV_1_19)																						#DIV/0!	#DIV/0!	#DIV/0!	#DIV/0!	#DIV/0!
H2AV_1_19 unmod	0.879749	0.878727	0.875291	0.844476	0.808931	0.940255		1569410000	1693363000	1736903000	1983670000	2094020000	3133696000		45.55	45.51	45.52	45.49	45.48	45.51		0	-0.00167695	-0.00732923	-0.121075	0.154996
H2AV_1_19 K4ac	0.000465	0	0.005519	0	0	0		829080	0	10951120	0	0	0		44.96	44.87	45.36	44.85	44.86	44.77		0	#NUM!	3.5691	#NUM!	#DIV/0!
H2AV_1_19 K7ac	0.011243	0.0291	0.019222	0.025815	0.087738	0		20057250	56078170	38142990	60638370	227122200	0		45.42	45.36	45.36	45.36	45.36	44.77		0	1.37199	0.773731	2.96417	#NUM!
H2AV_1_19 K11ac	0.092213	0.088245	0.090654	0.117711	0.085277	0.047128		164501200	170054600	179891500	276501700	220751500	157069800		45.42	45.36	45.36	45.36	45.36	45.25		0	-0.0634556	-0.0245995	-0.112813	-1.32059
H2AV_1_19 K15ac	0.011374	0.002272	0.005991	0.001818	0.00577	0.010648		20290890	4377755	11888820	4269483	14936150	35488420		45.44	45.4	45.37	45.34	45.39	45.27		0	-2.3237	-0.924871	-0.979096	2.55016
H2AV_1_19 K4acK7ac	0.00019	0	0	0.001546	0	0		339474	0	0	3632718	0	0		45.38	44.34	44.7	45.19	44.65	0		0	#NUM!	#NUM!	#NUM!	#NUM!
H2AV_1_19 K4acK11ac	0	0	0	0	0.000805	0		0	0	0	0	2082916	0		44.47	44.34	44.7	44.69	45.15	0		#DIV/0!	#DIV/0!	#DIV/0!	#DIV/0!	#DIV/0!
H2AV_1_19 K4acK15ac	0.003242	0.001104	0	0	0.00329	0		5783094	2127304	0	0	8516269	0		44.95	44.83	44.7	44.69	45.15	0		0	-1.55414	#NUM!	0.0212035	#DIV/0!
H2AV_1_19 K7acK11ac	0.000415	0.000138	0	0.001722	0.001292	0		739626	266818	0	4044315	3344579	0		45.38	44.83	44.7	45.17	45.15	0		0	-1.58844	#NUM!	1.63842	#NUM!
H2AV_1_19 K7acK15ac	9e-06	0	0	0.000725	0.003139	0		15781.7	0	0	1702758	8124726	0		44.97	44.34	44.7	45.17	45.15	0		0	#NUM!	#NUM!	8.44616	#NUM!
H2AV_1_19 K11acK15ac	0.0011	0.000413	0	0.003685	0.003758	0		1962545	796835	0	8655472	9729065	0		45.38	44.83	44.7	45.19	45.15	0		0	-1.41329	#NUM!	1.77246	#NUM!
H2AV_1_19 K7acK11acK15ac	0	0	0	0	0	0.000228		0	0	0	0	0	759127		0	0	43.09	0	42.81	43.1		#DIV/0!	#DIV/0!	#DIV/0!	#DIV/0!	#DIV/0!
H2AV_1_19 K4acK11acK15ac	0	0	0	0	0	0		0	0	0	0	0	0		0	0	43.09	0	42.81	42.58		#DIV/0!	#DIV/0!	#DIV/0!	#DIV/0!	#DIV/0!
H2AV_1_19 K4acK7acK15ac	0	0	0.000819	0	0	0.00174		0	0	1625175	0	0	5800608		0	0	43.57	0	42.81	43.1		#DIV/0!	#DIV/0!	#DIV/0!	#DIV/0!	#DIV/0!
H2AV_1_19 K4acK7acK11ac	0	0	0.002504	0	0	0		0	0	4969445	0	0	0		0	0	43.57	0	42.81	42.58		#DIV/0!	#DIV/0!	#DIV/0!	#DIV/0!	#DIV/0!
H2AV_1_19 K4acK7acK11acK15ac	0	0	0	0.002503	0	0		0	0	0	5878982	0	0		0	0	0	44.85	0	0		#DIV/0!	#DIV/0!	#DIV/0!	#DIV/0!	#NUM!
AGGKAGKDSGKAKTKAVSR(H2AZ_1_19)																						#DIV/0!	#DIV/0!	#DIV/0!	#DIV/0!	#DIV/0!
H2AZ_1_19 unmod	0.913245	0.859678	0.892448	0.833303	0.865871	0.835824		17084600000	13638330000	15815690000	14087180000	21202930000	11190810000		45.38	45.33	45.32	45.3	45.32	45.23		0	-0.0872056	-0.0332338	-0.0768498	0.00435801
H2AZ_1_19 K4ac	0.015877	0.036033	0.028535	0.038943	0.03044	0.035682		297019800	571637000	505680200	658345200	745404800	477749800		45.12	45.12	45.12	45.09	45.09	45.15		0	1.18238	0.845794	0.93903	-0.126168
H2AZ_1_19 K7ac	0.037984	0.075097	0.05277	0.061177	0.059061	0.058279		710582800	1191369000	935169700	1034210000	1446250000	780294800		45.14	45.13	45.14	45.11	45.09	45.15		0	0.983363	0.474326	0.636814	-0.0700132
H2AZ_1_19 K11ac	0.011036	0.006369	0.011332	0.038023	0.013225	0.038946		206454500	101039100	200828000	642781900	323852700	521443400		45.12	45.08	45.16	45.11	45.07	45.15		0	-0.793079	0.0381851	0.26105	0.0346028
H2AZ_1_19 K15ac	0.004623	0.001883	0.002478	0.003003	0.001244	0.007509		86486560	29873420	43905740	50772150	30460450	100543400		45.1	45.13	45.03	45.09	45.09	45.13		0	-1.2958	-0.899653	-1.89384	1.32222
H2AZ_1_19 K4acK7ac	0.003188	0.007566	0.005241	0.007314	0.007048	0.009151		59645780	120029900	92885000	123651200	172587200	122527200		44.98	44.85	44.94	44.92	44.95	45.03		0	1.24688	0.71719	1.14456	0.323269
H2AZ_1_19 K4acK11ac	0.000101	0	0	0.000538	0.002502	0		1890408	0	0	9098396	61270790	0		45	44.37	44.46	44.92	44.95	44.51		0	#NUM!	#NUM!	4.63065	#NUM!
H2AZ_1_19 K4acK15ac	0	0	0	0	0	0		0	0	0	0	0	0		44.48	44.37	44.46	44.43	44.46	44.51		#DIV/0!	#DIV/0!	#DIV/0!	#DIV/0!	#DIV/0!
H2AZ_1_19 K7acK11ac	0.008849	0.009518	0.004409	0.009384	0.014309	0.007394		165535900	151004800	78132090	158633400	350399400	98991850		44.98	44.85	44.94	44.92	44.95	45.03		0	0.105144	-1.00506	0.693337	-0.343848
H2AZ_1_19 K7acK15ac	0.000824	0.001245	3e-06	0.001352	5.5e-05	7e-06		15417430	19747940	47930.2	22863090	1339579	93779.1		44.96	44.85	44.77	44.82	44.91	44.77		0	0.595429	-8.10154	-3.90514	-7.59352
H2AZ_1_19 K11acK15ac	0.001889	0.000424	0.000452	0.001495	0.00199	0.001709		35346040	6733391	8014904	25274670	48730320	22887430		44.98	44.85	44.77	44.94	44.93	44.77		0	-2.15549	-2.06323	0.0751457	0.193007
H2AZ_1_19 K7acK11acK15ac	0	0	0	0	0	0		0	0	0	0	0	0		44.28	44.24	44.28	44.25	44.28	44.22		#DIV/0!	#DIV/0!	#DIV/0!	#DIV/0!	#DIV/0!
H2AZ_1_19 K4acK11acK15ac	0	0	0	0.000269	1.4e-05	0		0	0	0	4540007	338582	0		44.28	44.24	44.28	44.77	44.76	44.22		#DIV/0!	#DIV/0!	#DIV/0!	#DIV/0!	#NUM!
H2AZ_1_19 K4acK7acK15ac	2.4e-05	2.2e-05	2.3e-05	0.000672	0.000902	0.001587		446044	346902	413316	11367090	22084360	21247310		44.79	44.74	44.77	44.75	44.78	44.72		0	-0.125531	-0.0614005	5.23202	1.23977
H2AZ_1_19 K4acK7acK11ac	0.00236	0.002165	0.002309	0.004496	0.003338	0.003911		44158400	34343270	40918280	76010560	81749740	52370280		44.79	44.74	44.77	44.75	44.78	44.72		0	-0.12442	-0.0315187	0.500197	-0.201104
H2AZ_1_19 K4acK7acK11acK15ac	0	0	0	2.9e-05	0	0		0	0	0	493646	0	0		0	0	0	44.2	0	0		#DIV/0!	#DIV/0!	#DIV/0!	#DIV/0!	#NUM!
AKAKTR(H2A1_12_17)																						#DIV/0!	#DIV/0!	#DIV/0!	#DIV/0!	#DIV/0!
H2A1_12_17 unmod	0.383792	0.402229	0.354679	0.470633	0.436298	0.43988		33623790000	31754940000	31847790000	48236380000	42023220000	48941050000		35.64	35.54	35.45	35.21	35.31	35.06		0	0.0676925	-0.113811	0.184989	-0.0974925
H2A1_12_17 K13ac	0.001421	0.000511	0.000216	0.012197	0.004413	0.005104		124463600	40316060	19379430	1250104000	425026500	567840800		34.54	34.41	33.94	34.13	34.22	34.03		0	-1.47551	-2.7178	1.63485	-1.25683
H2A1_12_17 K15ac	0.457481	0.424489	0.49984	0.380361	0.427452	0.445466		40079680000	33512240000	44882310000	38984170000	41171210000	49562590000		34.19	34.03	33.91	33.79	33.85	33.68		0	-0.107985	0.127755	-0.0979494	0.227946
H2A1_12_17 K15me1	0.057361	0.075379	0.060509	0.03706	0.051927	0.029608		5025404000	5951008000	5433337000	3798418000	5001526000	3294191000		37.55	37.32	37.17	36.8	36.9	36.47		0	0.394092	0.0770796	-0.143585	-0.323876
H2A1_12_17 K13me1	0.010245	0.012682	0.016539	0.01588	0.010135	0.024339		897586300	1001233000	1485097000	1627541000	976203400	2708000000		37.87	37.52	37.11	37.07	36.62	36.47		0	0.307862	0.690952	-0.0155739	0.616059
H2A1_12_17 T16ac	0.0897	0.08471	0.068217	0.083869	0.069774	0.055603		7858532000	6687600000	6125407000	8595917000	6720516000	6186357000		44.34	44.27	44.32	44.12	44.17	44.1		0	-0.0825757	-0.394977	-0.362418	-0.592975
AKAKSR(H2A3_12_17)																						#DIV/0!	#DIV/0!	#DIV/0!	#DIV/0!	#DIV/0!
H2A3_12_17 unmod	0.529196	0.347953	0.4098	0.450345	0.331728	0.339507		38230190000	33552560000	44901690000	40089590000	41596240000	49141830000		34.15	34.04	33.94	33.8	33.85	33.71		0	-0.60491	-0.368882	-0.673801	-0.407589
H2A3_12_17 K13ac	0.002838	0.000177	9.8e-05	9e-06	9.5e-05	9.6e-05		205027600	17109720	10790800	770023	11851490	13914770		29	28.42	29.73	28.81	29.44	29.31		0	-4.00305	-4.85595	-4.9008	3.41504
H2A3_12_17 K15ac	0.001577	0.002476	0.000113	0.000135	0.000164	0.000102		113910900	238787500	12417350	12007240	20597500	14747590		29	28.92	29.62	29.39	29.38	29.26		0	0.650829	-3.80279	-3.26541	-0.40439
H2A3_12_17 K15me1	0.455795	0.319987	0.297977	0.541862	0.331178	0.321961		32927540000	30855780000	32649230000	48236380000	41527300000	46602210000		35.61	34.95	34.85	35.21	34.67	34.46		0	-0.510372	-0.613184	-0.460778	-0.75104
H2A3_12_17 K13me1	0.009638	0.329312	0.290662	0.005108	0.335133	0.33812		696252100	31754940000	31847790000	454671400	42023220000	48941050000		35.75	35.54	35.45	35.96	35.31	35.06		0	5.09458	4.91446	5.11986	6.04863
H2A3_12_17 S16ac	0.000957	9.4e-05	0.00135	0.002541	0.001703	0.000214		69124670	9099554	147882500	226235200	213557600	30984500		39.63	39.5	35.3	35.1	35.18	38.75		0	-3.34779	0.496369	0.831488	-3.56971
DNKKTR(H2A1_72_77)																						#DIV/0!	#DIV/0!	#DIV/0!	#DIV/0!	#DIV/0!
H2A1_72_77 unmod	0.999722	0.999222	0.998953	0.999307	0.999049	0.999673		49821050000	45287180000	46511130000	59615250000	52662800000	88111480000		31.5	31.46	31.34	30.61	30.74	30.47		0	-0.000721729	-0.00111017	-0.000971531	0.000528296
H2A1_72_77 K74ac	0.000278	0.000778	0.001047	0.000693	0.000951	0.000327		13856140	35279010	48732090	41367430	50115390	28836440		27.63	27.47	27.33	27.13	27.22	27.03		0	1.48469	1.9131	1.77436	-1.08356
unmod(H2A_1_88)																						#DIV/0!	#DIV/0!	#DIV/0!	#DIV/0!	#DIV/0!
H2A_1_88 H2A14s.HLQLAIR	0.481789	0.619621	0.5527	0.716404	0.607034	0.805533		23768690000	32992560000	24315940000	50723570000	39335740000	67301090000		45.2	45.16	45.18	45.12	45.1	45.06		0	0.362985	0.198095	0.333376	0.16917
H2A_1_88 H2AZ.AGGKAGKDSGKAKTKAVSR	0.346303	0.256137	0.35949	0.198963	0.327206	0.133944		17084600000	13638330000	15815690000	14087180000	21202930000	11190810000		45.38	45.33	45.32	45.3	45.32	45.23		0	-0.435119	0.0539168	-0.0818357	-0.57087
H2A_1_88 H2AY.SAKAGVIFPVGR	0.019236	0.019123	0.015569	0.029214	0.019884	0.019658		948977000	1018210000	684939300	2068412000	1288506000	1642415000		46.73	46.66	46.71	46.71	46.69	46.67		0	-0.00849996	-0.305133	0.0477992	-0.571543
H2A_1_88 H2AX.GKTGGKAR	0.152672	0.10512	0.072242	0.055419	0.045875	0.040865		7531959000	5597231000	3178270000	3923838000	2972707000	3414184000		31.54	31.48	31.29	31.14	31.18	30.93		0	-0.538398	-1.07953	-1.73466	-0.439515
LAHYNKR(H2B1B_80_86)																						#DIV/0!	#DIV/0!	#DIV/0!	#DIV/0!	#DIV/0!
H2B1B_80_86 unmod	0.998607	0.983643	0.997278	0.998429	0.996086	0.999496		3701964000	1097462000	2011067000	11013580000	8647003000	16206910000		41.54	42.7	41.45	41.65	41.68	40.66		0	-0.0217822	-0.0019213	-0.00364671	0.00154095
H2B1B_80_86 Y83ac	0.001393	0.016357	0.002722	0.001571	0.003914	0.000504		5162392	18249950	5488395	17329340	33975870	8169345		45.42	45.35	45.35	45.3	41.78	41.66		0	3.55364	0.966472	1.49045	-1.64019
LAHYSKR(H2B1A_81_87)																						#DIV/0!	#DIV/0!	#DIV/0!	#DIV/0!	#DIV/0!
H2B1A_81_87 unmod	0.967549	1	0.475539	0.737678	0.924141	0.832875		25411500	10984940	31736730	31445310	51992380	18650320		46.05	46.02	46.01	47.39	47.4	46		0	0.0475934	-1.02477	-0.0662217	0.175109
H2B1A_81_87 K86ac	0.032451	0	0.524461	0.262322	0.075859	0.167125		852294	0	35001770	11182090	4267821	3742371		45.9	0	45.94	45.92	45.95	45.91		0	#NUM!	4.0145	1.22506	-0.650411
unmod(H2B_1_29)																						#DIV/0!	#DIV/0!	#DIV/0!	#DIV/0!	#DIV/0!
H2B_1_29 1C.PEPAKSAPAPKKGSKKAVTKAQKKDGKKR	0.403916	0.315761	0.519564	0.218435	0.449342	0.155627		9524488000	15967340000	10153070000	15929230000	11808900000	8976211000		46.17	46.28	46.23	46.14	46.33	46.19		0	-0.355222	0.363246	0.153759	-0.489112
H2B_1_29 1H.PDPAKSAPAPKKGSKKAVTKAQKKDGKKR	0.149086	0.178044	0.165256	0.109184	0.207377	0.115255		3515510000	9003302000	3229352000	7962184000	5449951000	6647670000		46.32	46.42	46.2	46.37	46.41	46.16		0	0.256089	0.148558	0.476111	0.0780679
H2B_1_29 2F.PDPAKSAPAPKKGSKKAVTKVQKKDGKKR	0.214203	0.044273	0.181285	0.108471	0.142957	0.123212		5050994000	2238802000	3542578000	7910175000	3756972000	7106610000		46.56	46.52	46.56	46.55	46.56	46.54		0	-2.27448	-0.240719	-0.583397	0.183833
H2B_1_29 1B.PEPSKSAPAPKKGSKKAITKAQKKDGKKR	0.116397	0.113511	0.061184	0.05606	0.081378	0.042409		2744686000	5740013000	1195625000	4088165000	2138642000	2446033000		46.19	46.16	46.24	46.22	46.24	46.2		0	-0.0362218	-0.927828	-0.516343	-0.402601
H2B_1_29 1N.PEPSKSAPAPKKGSKKAVTKAQKKDGKKR	0	0.044647	0	0.20933	0	0.23925		0	2257715000	0	15265240000	0	13799420000		46.59	46.15	0	46.6	46.61	46.58		#DIV/0!	#DIV/0!	#DIV/0!	#DIV/0!	0.19274
H2B_1_29 1D.PEPTKSAPAPKKGSKKAVTKAQKKDGKKR	0.116397	0.113511	0.062738	0.079757	0.081378	0.041122		2744686000	5740013000	1225992000	5816183000	2138642000	2371819000		46.19	46.16	46.24	46.18	46.24	46.2		0	-0.0362218	-0.891642	-0.516343	-0.955701
H2B_1_29 1M.PEPVKSAPVPKKGSKKAINKAQKKDGKKR	0	0.000563	0.009973	0.006389	0.037568	0.002095		0	28473430	194897100	465938500	987310300	120841800		46.68	46.48	46.6	46.74	46.64	46.54		#DIV/0!	#DIV/0!	#DIV/0!	#DIV/0!	-1.60864
H2B_1_29 1L.PELAKSAPAPKKGSKKAVTKAQKKDGKKR	0	0.189688	0	0.212373	0	0.28103		0	9592079000	0	15487120000	0	16209210000		46.59	46.9	46.61	46.93	46.61	46.97		#DIV/0!	#DIV/0!	#DIV/0!	#DIV/0!	0.404124

## Sheet: 20190308_HistoneAnalyses
	1,20190309_LewisLab_L1_H33_WT_run1	2,20190309_LewisLab_L1_H33_WT_run2	3,20190309_LewisLab_L2_K27M_run1	4,20190309_LewisLab_L2_K27M_run2	5,20190309_LewisLab_L3_K27R_run1	6,20190309_LewisLab_L3_K27R_run2	7,20190309_LewisLab_L4_orf_WT_run1	8,20190309_LewisLab_L4_orf_WT_run2	9,20190309_LewisLab_L5_fusion_run1	10,20190309_LewisLab_L5_fusion_run2	11,20190309_LewisLab_L6_R405E_run1	12,20190309_LewisLab_L6_R405E_run2		1,20190309_LewisLab_L1_H33_WT_run1	2,20190309_LewisLab_L1_H33_WT_run2	3,20190309_LewisLab_L2_K27M_run1	4,20190309_LewisLab_L2_K27M_run2	5,20190309_LewisLab_L3_K27R_run1	6,20190309_LewisLab_L3_K27R_run2	7,20190309_LewisLab_L4_orf_WT_run1	8,20190309_LewisLab_L4_orf_WT_run2	9,20190309_LewisLab_L5_fusion_run1	10,20190309_LewisLab_L5_fusion_run2	11,20190309_LewisLab_L6_R405E_run1	12,20190309_LewisLab_L6_R405E_run2		1,20190309_LewisLab_L1_H33_WT_run1	2,20190309_LewisLab_L1_H33_WT_run2	3,20190309_LewisLab_L2_K27M_run1	4,20190309_LewisLab_L2_K27M_run2	5,20190309_LewisLab_L3_K27R_run1	6,20190309_LewisLab_L3_K27R_run2	7,20190309_LewisLab_L4_orf_WT_run1	8,20190309_LewisLab_L4_orf_WT_run2	9,20190309_LewisLab_L5_fusion_run1	10,20190309_LewisLab_L5_fusion_run2	11,20190309_LewisLab_L6_R405E_run1	12,20190309_LewisLab_L6_R405E_run2
Peptide	Ratio	Ratio	Ratio	Ratio	Ratio	Ratio	Ratio	Ratio	Ratio	Ratio	Ratio	Ratio		Area	Area	Area	Area	Area	Area	Area	Area	Area	Area	Area	Area		RT(min)	RT(min)	RT(min)	RT(min)	RT(min)	RT(min)	RT(min)	RT(min)	RT(min)	RT(min)	RT(min)	RT(min)
TKQTAR(H3_3_8)
H3_3_8 unmod	0.87141	0.882385	0.84729	0.861358	0.832977	0.839344	0.865606	0.867472	0.860618	0.863392	0.86362	0.864791		288065400000	292706000000	265154400000	271646000000	232355500000	227320100000	304565800000	302221300000	302694900000	304695600000	282582700000	277329600000		18.37	18.4	18.42	18.45	18.48	18.47	18.35	18.3	18.36	18.36	18.32	18.42
H3_3_8 K4me1	0.128251	0.117218	0.15238	0.138293	0.16702	0.160427	0.134095	0.132229	0.139022	0.136241	0.136188	0.135059		42396370000	38883830000	47686280000	43613350000	46589570000	43448630000	47181800000	46067730000	48896470000	48080360000	44561620000	43312070000		22.37	22.4	22.37	22.44	22.44	22.49	22.3	22.28	22.34	22.32	22.23	22.3
H3_3_8 K4me2	7e-06	3e-06	9e-06	6e-06	3e-06	3e-06	5e-06	4e-06	4e-06	4e-06	2e-06	1e-06		2360572	1133279	2803563	1769069	852592	677286	1786920	1239950	1498285	1386183	542843	366899		12.18	12.19	12.17	12.22	12.17	12.19	12.22	12.18	12.22	12.22	12.21	12.24
H3_3_8 K4me3	2e-06	1e-06	2e-06	2e-06	0	0	1e-06	1e-06	1e-06	1e-06	0	0		629045	360923	613317	478358	66085.9	0	261807	184015	238150	226712	0	0		12.07	12.1	12.08	12.14	12.1	11.69	12.17	12.06	12.12	12.15	11.71	11.74
H3_3_8 K4ac	0.00033	0.000393	0.000319	0.000342	0	0.000227	0.000293	0.000294	0.000355	0.000362	0.00019	0.000149		109084200	130211000	99827460	108008900	0	61368410	103163800	102586700	124864300	127856200	62176430	47736310		16.5	16.5	16.43	16.53	0	16.56	16.41	16.37	16.43	16.43	16.38	16.5
KSTGGKAPR(H3_9_17)
H3_9_17 unmod	0.11011	0.108504	0.105479	0.117647	0.107401	0.10037	0.133931	0.13755	0.143568	0.142721	0.174624	0.170876		84292680000	78950220000	90212260000	85441970000	93442350000	76653790000	108819100000	106516100000	114677400000	109660600000	150692800000	144593000000		25.26	25.28	25.26	25.3	25.33	25.32	25.12	25.1	25.21	25.21	25.1	25.14
H3_9_17 K9me1	0.0866	0.091432	0.07015	0.078144	0.077932	0.088333	0.085107	0.08234	0.08272	0.079667	0.105045	0.096677		66294900000	66528290000	59997070000	56752980000	67803230000	67461300000	69149630000	63762450000	66073910000	61212500000	90649320000	81806170000		28.95	28.96	28.91	28.92	29.07	29.05	28.86	28.87	28.92	28.89	28.85	28.86
H3_9_17 K9me2	0.230761	0.241106	0.22342	0.22957	0.215028	0.244711	0.23677	0.262168	0.207384	0.204417	0.264057	0.272004		176654300000	175434800000	191082900000	166727200000	187080700000	186888900000	192376100000	203018600000	165651500000	157065100000	227868800000	230165700000		17.09	17.08	17.1	17.14	17.14	17.13	17.08	17.02	17.08	17.07	17.03	17.09
H3_9_17 K9me3	0.17506	0.165239	0.218935	0.203271	0.177189	0.164767	0.212319	0.19169	0.180856	0.185765	0.174242	0.182001		134013600000	120232300000	187246800000	147627500000	154159700000	125834400000	172509600000	148441300000	144462100000	142733400000	150363100000	154006500000		16.79	16.8	16.81	16.84	16.83	16.83	16.74	16.7	16.78	16.75	16.7	16.76
H3_9_17 K9ac	0.002125	0.001897	0.001963	0.002261	0.001777	0.002403	0.003543	0.003483	0.001861	0.001877	0.004215	0.005188		1626787000	1380326000	1678847000	1642249000	1546147000	1835194000	2878409000	2697039000	1486544000	1442493000	3637636000	4390214000		23.13	23.18	23.14	23.16	23.21	23.24	23.04	23.03	23.09	23.08	23.02	23.06
H3_9_17 K14ac	0.086277	0.084282	0.083989	0.094582	0.088281	0.094048	0.089127	0.088289	0.131895	0.134314	0.087549	0.083218		66047430000	61325880000	71833130000	68690780000	76807220000	71825480000	72416270000	68369520000	105352900000	103200700000	75550880000	70418040000		23.34	23.38	23.34	23.39	23.41	23.44	23.26	23.26	23.32	23.31	23.22	23.28
H3_9_17 K9me1K14ac	0.071414	0.067703	0.058285	0.060589	0.065939	0.069744	0.048779	0.049308	0.065607	0.063728	0.049568	0.048595		54669770000	49262610000	49849010000	44003260000	57368730000	53264410000	39633330000	38183300000	52404730000	48965520000	42774680000	41120070000		27.21	27.25	27.18	27.21	27.28	27.29	27.1	27.07	27.18	27.14	27.12	27.16
H3_9_17 K9me2K14ac	0.169989	0.163323	0.156643	0.13645	0.182319	0.160507	0.125823	0.112984	0.111995	0.11203	0.090361	0.089813		130132100000	118837700000	133970800000	99098180000	158623300000	122581600000	102231200000	87492960000	89458010000	86078730000	77977490000	75998370000		15.75	15.75	15.76	15.81	15.76	15.78	15.77	15.68	15.76	15.75	15.73	15.81
H3_9_17 K9me3K14ac	0.060293	0.069419	0.073385	0.069409	0.077471	0.068064	0.057113	0.064674	0.067208	0.068527	0.043114	0.044217		46156160000	50511290000	62763400000	50408570000	67401780000	51981470000	46404840000	50082330000	53683670000	52653390000	37205650000	37415940000		15.59	15.57	15.6	15.63	15.6	15.59	15.6	15.52	15.57	15.57	15.57	15.66
H3_9_17 K9acK14ac	0.007371	0.007094	0.007751	0.008076	0.006664	0.007054	0.007489	0.007516	0.006905	0.006953	0.007223	0.00741		5642500000	5161769000	6629568000	5865279000	5798077000	5386890000	6084633000	5820292000	5515625000	5342313000	6233236000	6270384000		21.34	21.38	21.36	21.42	21.41	21.43	21.31	21.28	21.36	21.34	21.28	21.35
KQLATKAAR(H3_18_26)
H3_18_26 unmod	0.607004	0.666874	0.650723	0.643372	0.620335	0.659764	0.689974	0.726776	0.670444	0.495957	0.73601	0.682954		402470900000	473897300000	483637400000	429987400000	451945700000	501431300000	568909100000	600015000000	548843400000	262927900000	643325000000	451619300000		39.66	39.7	39.64	39.57	39.73	39.7	39.48	39.45	39.62	39.83	39.53	39.38
H3_18_26 K23me1	7.2e-05	0.000466	0.00056	0.000566	0.000463	0.000455	0.000438	0.000604	0.000446	0.000892	0.000395	0.000423		47640830	331371000	415841200	378580200	337074900	345708900	361023300	498995200	364948400	472931700	345350000	279909500		40.68	42.46	42.33	42.32	42.63	42.46	42.26	42.26	42.29	42.31	42.17	42.17
H3_18_26 K18me1	0.001637	0.001342	0.001873	0.001911	0.001915	0.001531	0.001812	0.001809	0.001374	0.002324	0.001349	0.001049		1085566000	953934500	1391939000	1277476000	1395251000	1163526000	1494206000	1493320000	1124951000	1232074000	1179178000	693369600		43.76	43.73	43.74	43.73	43.82	43.76	43.66	43.63	43.69	43.66	43.59	43.62
H3_18_26 K18me1K23me1	0.000114	6.7e-05	2e-05	2.3e-05	0.000428	0.000335	0.000367	0.000464	6.6e-05	0.027184	0.000119	7.9e-05		75684620	47375350	14955660	15199320	311806500	254856400	302751400	382983300	53962860	14411320000	104239800	51959530		46.64	46.52	46.56	49.18	45.92	45.84	45.7	45.68	49.35	43.35	45.61	45.68
H3_18_26 K18ac	0.008394	0.006025	0.005364	0.006009	0.007665	0.006793	0.006731	0.006435	0.003351	0.007366	0.004524	0.004007		5565383000	4281767000	3986530000	4015877000	5584231000	5162874000	5550256000	5313038000	2743599000	3905210000	3954335000	2649534000		37.72	37.69	37.66	37.66	37.72	37.69	37.55	37.53	37.58	37.56	37.53	37.56
H3_18_26 K23ac	0.376959	0.319877	0.336165	0.342266	0.363355	0.325558	0.294585	0.258777	0.320828	0.461473	0.254098	0.306483		249941000000	227312400000	249848000000	228747900000	264722300000	247429600000	242896500000	213642200000	262638600000	244646000000	222099400000	202668700000		37.95	37.92	37.89	37.88	37.97	37.91	37.8	37.75	37.86	37.81	37.73	37.78
H3_18_26 K18acK23ac	0.00582	0.005349	0.005295	0.005852	0.00584	0.005563	0.006093	0.005134	0.003491	0.004804	0.003504	0.005006		3859075000	3801132000	3935653000	3911359000	4254496000	4228028000	5023712000	4238661000	2857843000	2546576000	3063131000	3310112000		35.43	35.44	35.43	35.44	35.45	35.46	35.36	35.37	35.38	35.38	35.26	35.29
KSAPATGGVKKPHR(H3_27_40)
H3_27_40 unmod	0.026901	0.022095	0.090669	0.088876	0.029715	0.03126	0.134645	0.139036	0.120381	0.123691	0.04063	0.040305		19495310000	14386850000	70941390000	65526740000	22397980000	22731960000	110857800000	111758500000	95936640000	97351230000	40131950000	39464700000		30.52	30.53	30.45	30.45	30.58	30.54	30.32	30.32	30.38	30.35	30.34	30.34
H3_27_40 K36me1	0.006608	0.005851	0.03957	0.036566	0.006199	0.006633	0.143823	0.140284	0.093276	0.093116	0.013502	0.012173		4789028000	3809591000	30960710000	26959360000	4672679000	4823314000	118414800000	112761400000	74335210000	73287440000	13336530000	11919460000		32.5	32.48	32.43	32.43	32.49	32.45	32.21	32.21	32.3	32.26	32.22	32.22
H3_27_40 K27me1	0.037291	0.029841	0.058392	0.062153	0.04237	0.042371	0.02314	0.023745	0.058551	0.056127	0.052834	0.045132		27024350000	19430120000	45686840000	45824210000	31936810000	30811510000	19052270000	19086510000	46661450000	44174910000	52186670000	44191050000		33.1	33.07	33.07	33.04	33.09	33.05	32.92	32.93	32.97	32.92	32.81	32.83
H3_27_40 K27me2	0.146225	0.155163	0.10644	0.10688	0.147547	0.151629	0.025264	0.022295	0.091747	0.088371	0.187224	0.193736		105968200000	101031500000	83280760000	78801120000	111214200000	110262700000	20800910000	17920560000	73116620000	69552990000	184929300000	189698400000		23.92	23.94	23.96	23.96	24	23.99	23.83	23.8	23.91	23.87	23.67	23.68
H3_27_40 K36me2	0.027357	0.028788	0.165969	0.163104	0.02533	0.025902	0.444796	0.449666	0.259786	0.264751	0.02716	0.027785		19825410000	18744990000	129857400000	120254600000	19092390000	18835790000	366215700000	361446000000	207033800000	208373000000	26827530000	27206340000		26.05	26.05	25.94	25.92	26.17	26.17	25.66	25.61	25.84	25.8	25.9	25.89
H3_27_40 K27me3	0.116211	0.127741	0.039079	0.039241	0.109352	0.107953	0.006704	0.006587	0.015686	0.014929	0.070364	0.07186		84217650000	83175880000	30576270000	28931560000	82424500000	78502500000	5519319000	5294961000	12501210000	11750210000	69502090000	70362500000		23.78	23.8	23.86	23.85	23.86	23.86	23.76	23.71	23.81	23.79	23.51	23.52
H3_27_40 K36me3	0.013026	0.013768	0.049092	0.047369	0.011551	0.011499	0.069135	0.071373	0.061068	0.061639	0.011853	0.012853		9439863000	8964543000	38410520000	34924290000	8706561000	8361937000	56920860000	57370410000	48667570000	48512900000	11708180000	12585270000		26.04	26.03	25.89	25.87	26.17	26.15	25.55	25.52	25.75	25.72	25.9	25.79
H3_27_40 K27me2K36me1	0.139019	0.15194	0.067511	0.071308	0.135862	0.140138	0.014673	0.014096	0.043823	0.042308	0.151365	0.150211		100746300000	98932600000	52821740000	52574470000	102406500000	101907200000	12080710000	11330250000	34924520000	33298350000	149510200000	147081000000		25.94	25.94	25.79	25.8	26.04	26.03	25.38	25.35	25.65	25.6	25.72	25.71
H3_27_40 K27me1K36me2	0.099194	0.078798	0.170815	0.170942	0.097587	0.098449	0.069783	0.06634	0.127126	0.129087	0.084175	0.077789		71885080000	51307480000	133649300000	126033600000	73556260000	71591100000	57454820000	53324810000	101311900000	101598100000	83143550000	76168140000		28.37	28.37	28.27	28.28	28.52	28.48	28.17	28.12	28.28	28.21	28.1	28.09
H3_27_40 K27me1K36me1	0.023408	0.017303	0.048166	0.049763	0.022324	0.021374	0.022921	0.025196	0.052785	0.057173	0.033528	0.032118		16963780000	11266260000	37685680000	36689890000	16826650000	15542860000	18871540000	20252380000	42066760000	44997960000	33117280000	31448960000		34.94	34.96	34.91	34.88	34.96	34.91	34.83	34.86	34.85	34.83	34.72	34.73
H3_27_40 K27me3K36me1	0.047248	0.050334	0.010842	0.011266	0.041478	0.043087	0.002475	0.002322	0.003886	0.003614	0.037416	0.035907		34240090000	32774140000	8482942000	8306010000	31264490000	31332730000	2037463000	1866252000	3097295000	2844130000	36957410000	35158450000		25.85	25.82	25.75	25.73	25.95	25.93	25.37	25.32	25.6	25.56	25.61	25.56
H3_27_40 K27me1K36me3	0.02752	0.0229	0.024437	0.024644	0.026381	0.027035	0.008219	0.007681	0.013231	0.013006	0.023275	0.021769		19943820000	14911020000	19119730000	18170000000	19884460000	19659750000	6767121000	6173766000	10544120000	10236790000	22989790000	21315410000		28.34	28.33	28.24	28.25	28.48	28.44	28.14	28.08	28.23	28.17	28.06	28.06
H3_27_40 K27me2K36me2	0.243842	0.247353	0.11428	0.112973	0.256672	0.246709	0.028926	0.026252	0.053648	0.047835	0.215093	0.22525		176710900000	161058600000	89414510000	83293620000	193467700000	179403800000	23815570000	21101950000	42754010000	37648790000	212457200000	220556100000		20.11	20.11	20.18	20.21	20.22	20.22	20.11	20.04	20.19	20.15	19.91	19.95
H3_27_40 K27me3K36me2	0.046149	0.048123	0.014584	0.014812	0.047619	0.04596	0.004875	0.004493	0.004438	0.003812	0.051455	0.05301		33443630000	31334300000	11410520000	10920650000	35892630000	33421830000	4013502000	3611637000	3536843000	2999909000	50824300000	51905570000		20.03	20.01	20.15	20.17	20.13	20.13	20.08	20.02	20.15	20.12	19.8	19.84
H3_27_40 K27ac	0	2e-06	0.000155	0.000104	1.3e-05	0	0.000622	0.000634	0.000568	0.000542	0.000123	0.000102		0	1611792	121108400	76475740	9455630	0	512367200	509693100	452756600	426339200	121951100	100057000		0	28.93	28.92	28.98	29.05	0	28.82	28.81	28.91	28.86	28.83	28.81
KSAPSTGGVKKPHR(H33_27_40)
H33_27_40 unmod	0.018765	0.017427	0.063177	0.062247	0.025361	0.02515	0.115948	0.121952	0.109485	0.111552	0.035037	0.028031		2272195000	1893226000	4680961000	4248981000	1723398000	1677833000	8687459000	8536641000	9754517000	9263277000	4367775000	3950322000		30.04	30.05	29.98	29.99	30.14	30.11	29.83	29.8	29.91	29.86	29.83	29.82
H33_27_40 K36me1	0.008841	0.006384	0.047264	0.045151	0.011236	0.010281	0.159748	0.149446	0.113811	0.115335	0.01877	0.012542		1070511000	693507100	3501944000	3082009000	763537200	685914900	11969210000	10461170000	10139890000	9577473000	2339938000	1767474000		32.04	32.02	31.98	31.98	32.06	32.03	31.8	31.79	31.86	31.83	31.78	31.79
H33_27_40 K27me1	0.019206	0.015347	0.029996	0.035973	0.023039	0.025614	0.015155	0.014286	0.037498	0.041672	0.029084	0.022554		2325662000	1667251000	2222493000	2455497000	1565606000	1708777000	1135462000	999990700	3340891000	3460424000	3625687000	3178540000		32.65	32.63	32.61	32.61	32.65	32.6	32.49	32.48	32.52	32.49	32.39	32.41
H33_27_40 K27me2	0.066641	0.073519	0.051425	0.057598	0.10412	0.117304	0.010831	0.011577	0.04199	0.043082	0.104575	0.109776		8069500000	7987085000	3810243000	3931645000	7075560000	7825794000	811483000	810388700	3741088000	3577538000	13036490000	15470610000		23.64	23.66	23.72	23.71	23.73	23.74	23.6	23.56	23.68	23.65	23.38	23.4
H33_27_40 K36me2	0.027032	0.027725	0.217068	0.205769	0.041485	0.04107	0.432961	0.440248	0.291224	0.294452	0.025006	0.014397		3273263000	3012037000	16083180000	14045820000	2819166000	2739961000	32439850000	30817250000	25946370000	24451320000	3117349000	2028919000		25.6	25.6	25.54	25.55	25.72	25.7	25.24	25.19	25.42	25.39	25.39	25.36
H33_27_40 K27me3	0.060758	0.060334	0.022572	0.021747	0.069785	0.066708	0.003815	0.00386	0.007867	0.008407	0.037635	0.03087		7357107000	6554633000	1672402000	1484445000	4742301000	4450311000	285869300	270186100	700914100	698130100	4691648000	4350523000		23.6	23.62	23.68	23.67	23.7	23.7	23.54	23.51	23.63	23.59	23.34	23.37
H33_27_40 K36me3	0.000135	0.00014	0.03316	0.028949	0.000389	0.000376	0.063633	0.06693	0.055283	0.052421	0.00016	0.000139		16299040	15184860	2456904000	1976055000	26433410	25060780	4767774000	4685074000	4925430000	4353018000	19991790	19594240		25.61	25.61	25.51	25.52	25.59	25.55	25.23	25.17	25.38	25.37	25.38	25.36
H33_27_40 K27me2K36me1	0.134469	0.139633	0.128199	0.126014	0.16622	0.164021	0.062329	0.062355	0.104958	0.102275	0.160207	0.138897		16282750000	15169680000	9498642000	8601749000	11295590000	10942430000	4670021000	4364854000	9351136000	8492961000	19971800000	19574640000		25.61	25.61	25.54	25.55	25.74	25.7	25.23	25.19	25.43	25.4	25.38	25.36
H33_27_40 K27me1K36me2	0.085605	0.078867	0.175016	0.174554	0.114809	0.107797	0.063618	0.06114	0.10971	0.107612	0.098345	0.071375		10365810000	8568048000	12967430000	11915070000	7801931000	7191511000	4766650000	4279778000	9774543000	8936137000	12259930000	10058790000		28.07	28.06	27.99	27.99	28.2	28.17	27.88	27.84	27.98	27.93	27.79	27.8
H33_27_40 K27me1K36me1	0.019988	0.015415	0.045103	0.048516	0.020302	0.023453	0.022415	0.017033	0.04893	0.049235	0.030519	0.022531		2420371000	1674701000	3341834000	3311709000	1379665000	1564616000	1679449000	1192286000	4359362000	4088490000	3804576000	3175270000		34.54	34.53	34.52	34.51	34.54	34.52	34.37	34.37	34.42	34.39	34.28	34.32
H33_27_40 K27me3K36me1	0.033186	0.034113	0.009493	0.008677	0.039113	0.037829	0.002179	0.001474	0.004357	0.003781	0.033449	0.031853		4018428000	3706004000	703360400	592303900	2657954000	2523723000	163245400	103175600	388177600	313934500	4169824000	4489074000		25.55	25.54	25.52	25.52	25.68	25.64	25.23	25.21	25.39	25.37	25.33	25.31
H33_27_40 K27me1K36me3	0.039231	0.035527	0.039979	0.038985	0.048101	0.04512	0.010109	0.009946	0.018102	0.017621	0.048042	0.033301		4750463000	3859595000	2962141000	2661113000	3268724000	3010133000	757388700	696224800	1612744000	1463228000	5988971000	4693043000		28.05	28.05	27.97	27.98	28.18	28.14	27.87	27.82	27.97	27.9	27.78	27.78
H33_27_40 K27me2K36me2	0.424696	0.435404	0.116234	0.124837	0.260407	0.270667	0.031077	0.03359	0.051291	0.047264	0.276899	0.393852		51426160000	47302040000	8612115000	8521401000	17696120000	18057190000	2328492000	2351303000	4569783000	3924837000	34518820000	55505240000		20.4	20.38	20.05	20.07	20	20.01	19.98	19.94	20.07	20.03	19.72	19.78
H33_27_40 K27me3K36me2	0.061448	0.060165	0.021314	0.020984	0.075633	0.06461	0.006183	0.006036	0.005494	0.005292	0.102271	0.089884		7440729000	6536329000	1579222000	1432352000	5139663000	4310370000	463270300	422538600	489504000	439422200	12749300000	12667260000		19.92	19.92	20.03	20.05	19.98	20	19.98	19.91	20.09	20.05	19.76	19.74
H33_27_40 K27ac	0	0	0	0	0	0	0	0.000127	0	0	0	0		0	0	0	0	0	0	0	8872107	0	0	0	0		0	0	0	0	0	0	0	28.23	0	0	0	0
YQKSTELLIR(H3_54_63)
H3_54_63 unmod	0.938572	0.927351	0.929299	0.946427	0.925266	0.933054	0.868629	0.904711	0.840563	0.948369	0.937222	0.914284		19571800000	10691510000	18306660000	20314490000	8458279000	8824174000	20027870000	28146400000	9002681000	29720810000	32903620000	27529240000		47.95	48.27	47.94	47.86	48.12	48.08	47.71	47.7	47.87	47.8	47.7	47.68
H3_54_63 K56me1	0.000111	7.6e-05	0	4.6e-05	0.000114	0.0017	6.7e-05	1.6e-05	3.4e-05	0.000193	0.000202	0.000287		2307606	879941	0	987893	1039906	16079600	1537591	510197	367680	6046634	7090691	8642109		54.22	54.98	0	54.09	52.59	52.46	52.18	52.72	53.07	52.23	52.05	52.06
H3_54_63 K56me2	0.061293	0.07246	0.070663	0.053503	0.073528	0.063299	0.131143	0.09523	0.158922	0.051168	0.062576	0.085374		1278135000	835402800	1392030000	1148406000	672155200	598640100	3023741000	2962707000	1702097000	1603546000	2196884000	2570628000		26.28	26.3	26.23	26.26	26.43	26.44	25.9	25.84	26.14	26.06	26.15	26.15
H3_54_63 K56me3	0	0	0	0	0	0	0	0	0	0	0	0		0	0	0	0	0	0	0	0	0	0	0	0		25.78	25.8	25.73	25.76	25.93	25.94	25.4	25.34	25.64	25.56	25.65	25.65
H3_54_63 K56ac	2.4e-05	0.000113	3.7e-05	2.5e-05	0.001092	0.001947	0.000161	4.2e-05	0.000481	0.00027	0	5.5e-05		490147	1297791	737636	527632	9985254	18411450	3714846	1306083	5155440	8447631	0	1641644		40.39	47.11	46.44	47.01	47.25	47.15	38.63	40.8	46.99	46.94	0	40.89
EIAQDFKTDLR(H3_73_83)
H3_73_83 unmod	0.926285	0.92487	0.93856	0.825861	0.951247	0.888523	0.922828	0.909198	0.909169	0.945449	0.942151	0.949984		70958410000	72518800000	68202080000	40556040000	51958800000	28564880000	82001310000	94832600000	57065780000	86349780000	86390660000	94527010000		53.37	53.3	53.32	53.35	53.43	53.24	53.19	53.06	53.26	53.2	53.15	53.01
H3_73_83 K79me1	0.042752	0.049389	0.055896	0.105145	0.024677	0.062971	0.034623	0.047107	0.053867	0.047606	0.033631	0.028969		3275055000	3872570000	4061803000	5163396000	1347922000	2024439000	3076530000	4913448000	3381076000	4347917000	3083800000	2882485000		54.63	54.61	54.62	54.61	54.62	54.62	54.6	54.61	54.62	54.61	54.62	54.61
H3_73_83 K79me2	0.029667	0.0254	0.004634	0.0677	0.022477	0.047513	0.041727	0.04305	0.035979	0.005819	0.022709	0.019858		2272643000	1991582000	336766200	3324579000	1227752000	1527471000	3707783000	4490253000	2258304000	531466400	2082286000	1975991000		42.08	42.24	42.91	42.26	42.38	42.36	41.63	41.51	41.85	42.45	41.46	41.56
H3_73_83 K79me3	0	0	0	1.9e-05	0	0	8.6e-05	2.9e-05	0	7.1e-05	1e-05	2.9e-05		0	0	0	928207	0	0	7653156	2979036	0	6453315	944624	2852445		41.58	41.74	42.41	41.06	41.88	41.86	40.91	40.86	41.8	41.01	40.88	40.89
H3_73_83 K79ac	0.001296	0.000342	0.000909	0.001276	0.001599	0.000993	0.000737	0.000616	0.000984	0.001055	0.001499	0.001161		99283450	26811840	66058520	62663990	87324140	31915780	65463230	64255720	61771730	96376220	137462600	115494700		50.7	49.85	50.59	49.88	50.81	49.82	49.63	47.35	49.82	49.8	50.44	47.31
VTIMPKDIQLAR(H3_117_128)
H3_117_128 unmod	0.998436	0.996941	0.995315	0.96082	0.967438	0.944413	0.994958	0.992623	0.990638	0.952929	0.942712	0.966192		190648500	137198000	374132800	149264700	228409100	225639000	251995800	381388400	414125900	244827900	479496800	372665000		37.72	37.72	37.65	37.61	37.79	37.7	37.34	37.31	37.53	37.47	37.31	37.36
H3_117_128 K122ac	0.001564	0.003059	0.004685	0.03918	0.032562	0.055587	0.005042	0.007377	0.009362	0.047071	0.057288	0.033808		298582	421013	1760906	6086596	7687832	13280900	1277013	2834491	3913578	12093620	29138660	13039860		37.06	36.3	36.3	36.23	36.42	36.31	36.03	36.06	36.21	36.08	36.04	36.03
GKGGKGLGKGGAKR(H4_4_17)
H4_4_17 unmod	0.63303	0.682645	0.602178	0.59248	0.645099	0.633314	0.536117	0.507287	0.544796	0.554535	0.643044	0.642191		421932000000	407096400000	391028800000	348975200000	449468100000	443719300000	363656600000	318274500000	322579600000	349375000000	476608700000	426872400000		35.6	35.6	35.57	35.58	35.64	35.61	35.51	35.61	35.63	35.5	35.47	35.44
H4_4_17 K5ac	0.005093	0.004179	0.005733	0.004851	0.004939	0.005067	0.004573	0.00502	0.006178	0.00508	0.005428	0.004978		3394576000	2492304000	3723074000	2857052000	3441212000	3550039000	3102080000	3149684000	3658032000	3200379000	4023253000	3308622000		33.75	33.73	33.74	33.72	33.69	33.71	33.53	33.53	33.64	33.61	33.5	33.53
H4_4_17 K8ac	0.009331	0.008305	0.011376	0.010697	0.010278	0.010073	0.010445	0.010228	0.014202	0.012621	0.009584	0.009372		6219467000	4952812000	7386857000	6300854000	7161380000	7057500000	7085199000	6417253000	8409169000	7951375000	7103543000	6229934000		33.75	33.73	33.74	33.74	33.74	33.71	33.6	33.58	33.64	33.61	33.5	33.56
H4_4_17 K12ac	0.019945	0.014747	0.0222	0.019751	0.018566	0.017832	0.016727	0.017138	0.031866	0.029779	0.013779	0.014108		13293960000	8794272000	14416050000	11633380000	12935740000	12493380000	11345940000	10752380000	18868280000	18761810000	10212300000	9377859000		33.65	33.71	33.67	33.69	33.69	33.69	33.5	33.53	33.59	33.53	33.5	33.51
H4_4_17 K16ac	0.280169	0.245872	0.293086	0.305246	0.268693	0.280348	0.329661	0.350949	0.300489	0.299216	0.256442	0.254936		186740300000	146626400000	190317800000	179792500000	187209500000	196420100000	223614400000	220187300000	177922600000	188516000000	190068900000	169459000000		33.88	33.88	34.05	34	33.87	33.84	33.83	33.83	33.84	33.81	33.85	33.76
H4_4_17 K5acK8ac	0.000651	0.000467	0.000829	0.000912	0.000666	0.000667	0.001114	0.001195	0.001464	0.001444	0.001146	0.001113		433624100	278596000	538223400	537088100	464042300	467215500	755837000	749633000	866869800	909963000	849220800	740045100		32.18	32.22	32.12	32.19	32.19	32.18	31.99	32.02	32.07	32.04	32.02	32.05
H4_4_17 K5acK12ac	0.00162	0.001255	0.00206	0.002109	0.001648	0.001504	0.002553	0.002563	0.003519	0.003408	0.00259	0.002638		1079912000	748418400	1337987000	1242231000	1148488000	1053426000	1731999000	1608346000	2083856000	2147322000	1919436000	1753816000		32.08	32.12	32.17	32.09	32.06	32.05	32.01	32.02	31.97	32.09	31.92	31.9
H4_4_17 K5acK16ac	0.005389	0.004502	0.005817	0.005798	0.00509	0.00544	0.009361	0.009569	0.006802	0.006563	0.007704	0.007799		3592120000	2684630000	3777293000	3415080000	3546325000	3811577000	6349423000	6003568000	4027469000	4135072000	5710040000	5184079000		32.3	32.38	32.27	32.32	32.34	32.33	32.09	32.07	32.2	32.14	32.14	32.17
H4_4_17 K8acK12ac	0.001764	0.001211	0.002304	0.002515	0.001662	0.001632	0.00215	0.002253	0.005148	0.004641	0.002082	0.001916		1175964000	722067200	1496421000	1481138000	1157936000	1143340000	1458448000	1413785000	3048258000	2923886000	1542938000	1273839000		32.13	32.12	32.12	32.09	32.11	32.13	31.89	31.94	31.97	31.97	31.92	31.95
H4_4_17 K8acK16ac	0.012912	0.010691	0.015273	0.015529	0.012484	0.012781	0.025515	0.027381	0.021129	0.02023	0.01815	0.018539		8606200000	6375376000	9917678000	9146657000	8698109000	8954730000	17306960000	17178810000	12510420000	12745840000	13452480000	12323420000		32.41	32.38	32.32	32.37	32.36	32.33	32.14	32.17	32.25	32.22	32.22	32.17
H4_4_17 K12acK16ac	0.02307	0.019673	0.030253	0.030879	0.023162	0.02375	0.042414	0.04467	0.044802	0.042548	0.028067	0.029525		15376970000	11732220000	19644870000	18188050000	16138080000	16639900000	28769910000	28026310000	26527600000	26806510000	20802470000	19625520000		32.25	32.27	32.24	32.27	32.29	32.26	32.09	32.07	32.12	32.12	32.09	32.12
H4_4_17 K5acK8acK12ac	0.000932	0.000707	0.000966	0.00102	0.000813	0.000842	0.000887	0.000906	0.001946	0.001758	0.000954	0.000963		621337500	421774900	627154700	600966800	566466400	590061300	601548100	568664500	1152417000	1107651000	707419600	640272500		30.28	30.38	30.3	30.3	30.36	30.4	30.11	30.16	30.16	30.15	30.19	30.15
H4_4_17 K5acK8acK16ac	0.000736	0.000688	0.000941	0.000984	0.00092	0.000828	0.003083	0.003488	0.002203	0.002156	0.001879	0.001965		490295700	410560000	611185600	579824000	641023700	580420700	2091287000	2188450000	1304660000	1358451000	1392681000	1306069000		30.51	30.54	30.53	30.5	30.54	30.6	30.41	30.41	30.53	30.43	30.49	30.48
H4_4_17 K5acK12acK16ac	0.001072	0.000968	0.001133	0.001156	0.001188	0.001212	0.002558	0.003122	0.002282	0.002522	0.002077	0.002257		714184900	577122000	735819900	680623900	827833800	849446200	1735116000	1958913000	1351287000	1588716000	1539067000	1499963000		30.41	30.49	30.35	30.42	30.54	30.5	30.24	30.26	30.28	30.28	30.31	30.38
H4_4_17 K8acK12acK16ac	0.003337	0.003029	0.004091	0.004209	0.00375	0.003665	0.008747	0.010211	0.008817	0.009194	0.00506	0.005439		2224502000	1806575000	2656545000	2479018000	2612545000	2567754000	5933075000	6406291000	5220928000	5792775000	3750172000	3615541000		30.43	30.49	30.38	30.42	30.54	30.55	30.31	30.41	30.38	30.43	30.41	30.38
H4_4_17 K5acK8acK12acK16ac	0.000948	0.001061	0.001758	0.001864	0.001041	0.001045	0.004094	0.004019	0.004355	0.004304	0.002015	0.00226		632084700	632431700	1141545000	1098122000	725529800	732446100	2777326000	2521368000	2578827000	2711857000	1493623000	1501999000		28.68	28.76	28.66	28.73	28.8	28.81	28.64	28.65	28.7	28.7	28.65	28.69
KVLR(H4_20_23)
H4_20_23 unmod	0.079463	0.05642	0.067757	0.059561	0.075567	0.068689	0.086416	0.084387	0.063043	0.066447	0.059653	0.046701		42518630000	27990220000	36580670000	30684950000	40212110000	32547320000	55489650000	49824530000	38120970000	34325660000	35956660000	25422980000		32.58	32.54	32.51	32.52	32.67	32.59	32.43	32.41	32.45	32.38	32.32	32.3
H4_20_23 K20me1	0.100996	0.108716	0.082965	0.080007	0.094582	0.095101	0.076854	0.08144	0.079214	0.083439	0.119012	0.111559		54040000000	53934470000	44790760000	41218720000	50330470000	45062140000	49349650000	48084220000	47899820000	43103520000	71736000000	60729480000		37.61	37.63	37.6	37.62	37.65	37.61	37.48	37.44	37.52	37.48	37.38	37.42
H4_20_23 K20me2	0.787172	0.803188	0.817392	0.829774	0.795664	0.802547	0.81129	0.810524	0.82847	0.819965	0.788463	0.806779		421194300000	398465600000	441291800000	427488000000	423402700000	380274200000	520945300000	478555600000	500964400000	423585600000	475256300000	439188900000		19.79	19.75	19.82	19.81	19.93	19.89	19.68	19.59	19.75	19.7	19.58	19.65
H4_20_23 K20me3	0.032235	0.031526	0.031836	0.030624	0.034144	0.033612	0.025417	0.023642	0.029258	0.030111	0.032829	0.034879		17247940000	15640190000	17187320000	15777260000	18169500000	15926390000	16320740000	13958860000	17692200000	15555210000	19787850000	18987250000		19.43	19.4	19.44	19.44	19.58	19.53	19.28	19.19	19.35	19.3	19.23	19.28
H4_20_23 K20ac	0.000135	0.00015	5e-05	3.3e-05	4.3e-05	5.1e-05	2.2e-05	7e-06	1.5e-05	3.9e-05	4.3e-05	8.2e-05		72040410	74412200	27070200	16990490	22657810	24013280	14334510	4392608	8829397	20142650	26179880	44749240		26.13	26.16	26.13	26.21	30	30	29.51	29.38	29.69	29.66	29.42	25.91
RGGVKR(H4_40_45)
H4_40_45 unmod	0.999768	0.999766	0.999862	0.99973	0.999632	0.999546	0.999808	0.999791	0.999785	0.999809	0.999869	0.999848		146784300000	132712400000	220694300000	157625400000	115472400000	88072340000	234319800000	182739800000	151950800000	146722900000	189671800000	180778300000		16.8	16.82	16.83	16.84	16.88	16.88	16.74	16.68	16.78	16.75	16.67	16.76
H4_40_45 K44ac	0.000232	0.000234	0.000138	0.00027	0.000368	0.000454	0.000192	0.000209	0.000215	0.000191	0.000131	0.000152		34062210	31115320	30502530	42617130	42523990	40028820	44969700	38139240	32609640	28085010	24904020	27560680		15.19	15.21	15.19	15.25	15.21	15.21	15.22	15.14	15.21	15.19	15.2	15.29
KSAGAAKR(H14_25_32)
H14_25_32 unmod	0.869738	0.86731	0.877974	0.878806	0.855885	0.856276	0.865236	0.869945	0.850081	0.84757	0.838195	0.83994		153326300000	139844600000	150639400000	145590700000	135459700000	131385000000	146667800000	145310900000	115095700000	111763500000	148481400000	144284600000		24.81	24.84	24.82	24.86	24.87	24.91	24.72	24.71	24.81	24.8	24.69	24.72
H14_25_32 K25me1	0.021554	0.023688	0.020407	0.020863	0.021114	0.021254	0.020262	0.018231	0.015867	0.015931	0.013336	0.013467		3799791000	3819465000	3501335000	3456382000	3341746000	3261142000	3434685000	3045283000	2148343000	2100767000	2362401000	2313311000		28.8	28.82	28.72	28.76	28.95	28.95	28.66	28.66	28.75	28.71	28.61	28.61
H14_25_32 K25me2	0.000215	0.000235	0.000204	0.000227	0.000238	0.000222	0.000302	0.000305	0.000196	0.000192	0.000138	0.000149		37918500	37825030	35078770	37566940	37637150	34020140	51147060	51010660	26593580	25357730	24387040	25547140		16.45	16.44	16.43	16.46	16.48	16.47	16.38	16.32	16.39	16.37	16.32	16.42
H14_25_32 K25me3	0	0	0	0	0	0	0	0	0	0	0	0		0	0	0	0	0	0	0	0	0	0	0	0		15.95	15.94	15.93	15.96	15.98	15.97	15.88	15.82	15.89	15.87	15.82	15.92
H14_25_32 K25ac	0.000106	0.000107	9.8e-05	9.7e-05	0.006355	0.000119	0.00507	0.006701	0.007344	0.007427	0.008329	0.007882		18661680	17200900	16734930	16021850	1005785000	18300960	859402700	1119318000	994359600	979407800	1475425000	1353924000		22.58	22.62	22.6	22.63	22.72	22.7	22.64	22.55	22.64	22.63	22.52	22.55
H14_25_32 K31ac	0.105752	0.106573	0.097439	0.096614	0.113429	0.119154	0.107812	0.102385	0.124539	0.12699	0.138168	0.136781		18643020000	17183700000	16718190000	16005830000	17952250000	18282660000	18275430000	17101840000	16861840000	16745310000	24475720000	23496210000		22.58	22.62	22.6	22.63	22.65	22.7	22.51	22.51	22.56	22.55	22.47	22.5
H14_25_32 S26ac	0.000992	0.000422	0.000986	0.000539	0.00055	0.000531	0.000303	0.001454	0.000925	0.000885	0.000702	0.00057		174816900	67994700	169107400	89225830	87089950	81410610	51386900	242812900	125229600	116639500	124401900	97940210		29.8	31.61	29.76	31.56	31.6	31.62	26.29	29.66	31.47	31.44	31.38	31.42
H14_25_32 S26ph	0.001643	0.001666	0.002893	0.002855	0.002428	0.002445	0.001015	0.000979	0.001047	0.001004	0.001132	0.001212		289627500	268626400	496290400	472946600	384316600	375158700	171983900	163497400	141701700	132428700	200509200	208130800		26.53	26.58	26.5	26.63	26.54	26.59	26.55	26.62	26.56	26.58	26.61	26.68
KASGPPVSELITKAVAASKER(H12_33_53)
H12_33_53 unmod	1	0.999794	0.999554	1	0.992181	0.995886	0.994122	0.99909	0.994287	0.999871	0.998399	0.999642		8528410000	5337999000	19728230000	19154750000	3149022000	12367410000	13394660000	25050500000	19009600000	23676990000	22950410000	23162070000		55.02	55.01	55.02	55.01	54.98	55	55.03	55.03	55.02	55	55.01	55.01
H12_33_53 K33me1	0	0	0.000264	0	0	0	0.000107	0.000666	0.000171	0.000129	0.000314	0.000216		0	0	5202786	0	0	0	1437348	16707640	3273509	3064941	7215601	4995487		0	0	54.6	0	0	0	54.64	54.61	54.62	54.61	54.64	54.62
H12_33_53 K33me2	0	0.000206	0	0	0.000387	0	0	0	0	0	0	0.000142		0	1097593	0	0	1227491	0	0	0	0	0	0	3298806		50.27	54.22	50.29	48.77	48.71	50.37	49.98	50.25	50.29	50.17	49.97	54.97
H12_33_53 K33me3	0	0	0.000183	0	0	0	0.00494	0	7.7e-05	0	1.3e-05	0		0	0	3603410	0	0	0	66565980	0	1472843	0	288032	0		49.77	53.72	49.79	48.27	48.21	49.87	49.48	49.75	49.79	49.67	49.47	54.47
H12_33_53 K33ac	0	0	0	0	0.007432	0.004114	0.000831	0.000244	0.005465	0	0.001275	0		0	0	0	0	23589170	51090570	11193530	6105623	104487400	0	29299590	0		0	0	0	0	55.05	54.97	55.06	55.04	54.97	55.01	54.95	55.05
H12_33_53 S40ac	0	0	0	0	0	0	0	0	0	0	0	0		0	0	0	0	0	0	0	0	0	0	0	0		0	0	0	0	0	0	0	0	0	0	0	0
KATGPPVSELITKAVAASKER(H15_36_56)
H15_36_56 unmod	1	0	0	1	1	0	0	0	0	1	1	0		2968764	0	0	221126	2511609	0	0	0	0	5125704	13485430	0		37.11	36.99	37.16	36.91	37.11	37.16	37.16	36.76	36.88	36.84	36.85	36.87
H15_36_56 K36me1	0	0	0	0	0	0	0	0	0	0	0	0		0	0	0	0	0	0	0	0	0	0	0	0		0	0	0	0	0	0	0	0	0	0	0	0
H15_36_56 K36me2	0	0	0	0	0	0	0	0	0	0	0	0		0	0	0	0	0	0	0	0	0	0	0	0		0	0	0	0	0	0	0	0	0	0	0	0
H15_36_56 K36me3	0	0	0	0	0	0	0	0	0	0	0	0		0	0	0	0	0	0	0	0	0	0	0	0		0	0	0	0	0	0	0	0	0	0	0	0
H15_36_56 K36ac	0	0	0	0	0	0	0	0	0	0	0	1		0	0	0	0	0	0	0	0	0	0	0	2990931		0	0	37.61	37.64	0	0	0	0	0	0	37.55	37.42
H15_36_56 S43ac	0	0	0	0	0	0	0	0	0	0	0	0		0	0	0	0	0	0	0	0	0	0	0	0		0	0	0	0	0	0	0	0	0	0	0	0
unmod(H1_1_35)
H1_1_35 H12.SETAPAAPAAAPPAEKAPVKKKAAKKAGGTPR	0.067953	0.262652	0.357618	0.186638	0.027512	0.299299	0.212655	0.235551	0.296098	0.198706	0.230229	0.18854		381639500	1483282000	2474470000	1263182000	127604600	1615577000	1587484000	1532356000	1638095000	1158685000	1508618000	1193941000		46.78	46.87	46.97	46.68	46.8	46.9	46.95	46.8	46.97	46.78	46.69	46.76
H1_1_35 H13.SETAPLAPTIPAPAEKTPVKKKAKKAGATAGKR	0.253243	0.130185	0.286989	0.238894	0.237195	0.096202	0.487096	0.480738	0.108159	0.25593	0.077275	0.115532		1422262000	735196800	1985763000	1616852000	1100125000	519287900	3636211000	3127394000	598366600	1492363000	506360200	731616600		51.54	54.27	51.56	51.54	51.7	51.72	51.49	51.53	54.29	51.49	54.29	54.05
H1_1_35 H14.SETAPAAPAAPAPAEKTPVKKKAR	0.678803	0.607164	0.355393	0.574468	0.735293	0.604498	0.300249	0.283711	0.595742	0.545364	0.692496	0.695928		3812292000	3428858000	2459076000	3888050000	3410336000	3262999000	2241381000	1845657000	3295805000	3180101000	4537713000	4407006000		39.12	39.05	39.08	39.01	39.2	39.13	39.03	39.01	39.1	39.04	38.96	38.94
H1_1_35 H15.SETAPAETATPAPVEKSPAKKKATKKAAGAGAAKR	0	0	0	0	0	0	0	0	0	0	0	0		0	0	0	0	0	0	0	0	0	0	0	0		0	0	0	0	0	0	0	0	0	0	0	0
unmod(H1_54_81)
H1_54_81 H11.GGVSLAALKKALAAAGYDVEKNNSR	0.014871	0.094005	0.001187	0.003189	0.00402	0.002075	0.006904	0.009768	0.006927	0	0.0029	0.002978		11060300	7519476	6489620	21709930	19483660	7445253	34007640	57895400	39272410	0	25089120	18673170		38.04	37.63	37.61	37.56	37.67	37.98	37.91	37.93	37.97	37.89	37.89	37.74
H1_54_81 H1v234.SGVSLAALKKALAAAGYDVEKNNSR	0.971332	0.858466	0.997608	0.99628	0.987073	0.995311	0.990424	0.986896	0.991415	0.994255	0.994794	0.995827		722438400	68669170	5452740000	6782712000	4783798000	3572102000	4878555000	5849566000	5621015000	2382121000	8606502000	6243454000		55.28	55.26	55.26	55.27	55.26	55.25	55.26	55.27	55.27	55.23	55.27	55.26
H1_54_81 H15.NGLSLAALKKALAAGGYDVEKNNSR	0	0	0.000513	9.7e-05	0.007354	0.001584	0.001896	0.00323	0.001245	0.00468	0.001863	0.000862		0	0	2803154	660003	35638440	5683725	9337790	19144320	7061284	11211620	16121100	5407371		55.43	55.43	55.45	55.42	55.43	55.21	55.33	55.45	55.46	55.42	55.43	55.43
H1_54_81 H1T.VGMSLVALKKALAAAGYDVEKNNSR	0.013797	0.047529	0.000692	0.000434	0.001554	0.00103	0.000776	0.000107	0.000413	0.001066	0.000443	0.000332		10261850	3801897	3783728	2957965	7530068	3697990	3823355	631330	2340465	2553125	3828530	2080913		45.28	45.23	45.23	45.31	45.36	45.44	45.18	45.2	45.45	45.28	50.2	45.27
KGNYAER(H2A1_36_42)
H2A1_36_42 unmod	0.999938	0.999884	1	0.999982	0.999674	0.999708	0.999956	1	1	0.999996	1	1		183080200000	168922400000	181455900000	166547800000	198939900000	198572500000	154098400000	148975000000	172322800000	164602300000	215383800000	195956300000		25.71	25.77	25.71	25.77	25.78	25.83	25.55	25.51	25.66	25.66	25.59	25.66
H2A1_36_42 K36ac	0	0	0	1.8e-05	0.000326	0.00028	4.4e-05	0	0	4e-06	0	0		0	0	0	3021418	64904380	55654070	6828750	0	0	723460	0	0		0	0	0	23.57	23.44	23.54	23.28	0	0	17.82	0	0
H2A1_36_42 Y39ac	6.2e-05	0.000116	0	0	0	1.2e-05	0	0	0	0	0	0		11426200	19565490	0	0	0	2426694	0	0	0	0	0	0		32.5	32.54	0	0	0	32.75	0	0	0	0	0	0
KGNYSER(H2A3_36_42)
H2A3_36_42 unmod	0.989336	0.9906	0.989487	0.989235	0.99225	0.992794	0.986359	0.987585	0.990572	0.990182	0.991392	0.991101		23029980000	21724440000	23054660000	21255880000	23099800000	24028440000	23590160000	23003430000	37408450000	34858740000	39980160000	39648860000		24.46	24.53	24.5	24.55	24.52	24.58	24.4	24.36	24.49	24.46	24.33	24.43
H2A3_36_42 K36ac	0	0	0	0	0	0	0	1e-06	0	0	0	0		0	0	0	0	0	0	0	30216	0	0	0	0		0	0	0	0	0	0	0	13.66	0	0	0	0
H2A3_36_42 Y39ac	0.010664	0.0094	0.010513	0.010765	0.00775	0.007206	0.013641	0.012414	0.009428	0.009818	0.008608	0.008899		248227400	206153800	244956200	231308500	180428700	174416700	326233800	289146300	356041500	345639300	347131300	356015900		24.56	24.6	24.57	24.61	24.62	24.65	24.46	24.42	24.54	24.52	24.39	24.43
KGHYAER(H2AX_36_42)
H2AX_36_42 unmod	0.998938	0.994979	0.998247	0.995393	0.996423	0.994477	0.991514	0.990913	0.996383	0.996283	0.997818	0.998294		8685108000	7866702000	7763591000	7007656000	8346737000	7622110000	7151861000	6616141000	9548534000	8996412000	14467970000	13730980000		22.03	22.07	22.02	22.08	22.1	22.13	21.93	21.88	22	21.94	21.89	21.96
H2AX_36_42 K36ac	0.000844	0.001109	0.001267	0.001529	0.000828	0.000754	0.003646	0.003684	0.001758	0.001684	0.000973	0.000947		7338622	8766542	9851265	10761340	6936521	5775324	26296370	24595900	16848080	15202810	14106110	13029470		15.28	15.26	15.26	15.3	15.27	15.26	15.28	15.2	15.26	15.24	15.24	15.33
H2AX_36_42 Y39ac	0.000217	0.003913	0.000486	0.003078	0.002749	0.00477	0.00484	0.005403	0.001859	0.002033	0.001209	0.000758		1890519	30934800	3781582	21670740	23024500	36557770	34913490	36074910	17816750	18361970	17529920	10432020		22.87	22.83	22.94	22.9	22.85	22.93	24.57	24.52	24.67	24.67	24.5	24.53
GKQGGKAR(H2A1_4_11)
H2A1_4_11 unmod	0.966518	0.967131	0.970362	0.969858	0.973167	0.972304	0.9662	0.966897	0.954634	0.955212	0.95321	0.954337		392547800000	372860600000	397499800000	375759800000	426006600000	390698500000	430602100000	418944600000	402433700000	386297400000	466678800000	460550800000		21.08	21.11	21.12	21.18	21.15	21.19	21.09	21.05	21.12	21.11	21.04	21.11
H2A1_4_11 K5ac	0.030012	0.029132	0.025994	0.026211	0.023898	0.02452	0.027491	0.026767	0.039296	0.03879	0.040795	0.039519		12189340000	11231500000	10648110000	10155020000	10461370000	9852939000	12251670000	11597790000	16565490000	15686940000	19972830000	19071220000		19.08	19.11	19.1	19.15	19.16	19.19	19.04	19	19.06	19.04	19.01	19.08
H2A1_4_11 K9ac	0.00302	0.003261	0.003213	0.003363	0.002552	0.002771	0.005698	0.005621	0.005293	0.005335	0.005426	0.005492		1226657000	1257296000	1316038000	1302998000	1116939000	1113622000	2539332000	2435678000	2231289000	2157579000	2656632000	2650276000		19.11	19.14	19.13	19.17	19.21	19.24	19.06	19.03	19.13	19.09	19.03	19.13
H2A1_4_11 K5acK9ac	0.000179	0.000194	0.000202	0.00035	9.8e-05	0.00018	0.000365	0.000462	0.000525	0.000522	0.000378	0.000427		72663940	74779800	82557800	135740500	42683900	72142570	162514400	200384100	221161900	211073300	185233800	206017000		17.09	17.14	17.14	17.2	17.17	17.1	17.07	17.19	17.15	17.07	17.23	17.33
H2A1_4_11 K9me1	8.3e-05	8.9e-05	5.3e-05	5.1e-05	0.000208	5.8e-05	7.1e-05	6.9e-05	9.2e-05	3.4e-05	0	0		33718580	34179590	21724650	19840140	90840120	23232130	31455310	29751500	38721290	13682310	92990.4	108717		22.07	22.08	22.07	22.12	22.16	22.17	26.2	26.2	24.15	23.99	23.8	23.86
H2A1_4_11 K5me1	0.000188	0.000192	0.000177	0.000167	7.9e-05	0.000167	0.000176	0.000184	0.00016	0.000108	0.00019	0.000225		76204160	74164260	72696460	64750840	34505650	67216630	78393380	79562590	67568460	43509110	92897410	108608600		22.1	22.14	22.09	22.15	26.56	22.22	26.2	26.2	24.1	23.99	23.8	23.86
GKQGGKVR(H2AJ_4_11)
H2AJ_4_11 unmod	0.001218	0.001047	0.001119	0.001113	0.001044	0.001144	0.001461	0.001433	0.002283	0.002329	0.002014	0.001797		484812200	391799300	449965900	419250800	446877900	453533500	632539400	603613300	924215300	905370600	946068600	832374300		28.46	28.49	28.39	28.41	28.61	28.61	28.26	28.22	28.41	28.37	28.21	28.23
H2AJ_4_11 K5ac	1.2e-05	9e-06	2.1e-05	9e-06	5e-06	9e-06	0.000195	0.000197	3.8e-05	5.6e-05	4.8e-05	5.9e-05		4765863	3234815	8344531	3520893	2327272	3565812	84560790	82903830	15374630	21708290	22383570	27418940		22.1	22.16	22.09	22.15	22.16	22.19	26.2	26.2	23.99	24.01	23.82	23.88
H2AJ_4_11 K9ac	0.000264	0.000281	0.000287	0.000215	0.000236	0.000245	5.8e-05	6.3e-05	0.00012	9.1e-05	0.00015	0.000175		105156900	105109000	115295000	81070080	101081800	96994620	25287890	26410270	48458500	35483140	70606830	81298430		22.07	22.11	22.09	22.15	22.14	22.19	26.2	26.2	23.97	23.99	23.8	23.86
H2AJ_4_11 K5acK9ac	0.995921	0.996641	0.997037	0.997098	0.994958	0.994629	0.994532	0.994679	0.994066	0.993777	0.993563	0.9941		396469200000	372860600000	400945200000	375759800000	426006600000	394407900000	430602100000	418944600000	402433700000	386297400000	466678800000	460550800000		21.08	21.11	21.12	21.18	21.15	21.19	21.09	21.05	21.12	21.11	21.04	21.11
H2AJ_4_11 K9me1	0.002359	0.001832	0.001399	0.001497	0.00343	0.003643	0.003297	0.003179	0.003194	0.003421	0.003845	0.003522		939222400	685527500	562500300	564308200	1468747000	1444715000	1427585000	1338888000	1293089000	1329651000	1805807000	1631796000		30.32	30.37	30.29	30.32	30.6	30.59	30.26	30.34	30.3	30.24	30.23	30.24
H2AJ_4_11 K5me1	0.000226	0.00019	0.000138	6.8e-05	0.000327	0.000331	0.000456	0.00045	0.000299	0.000326	0.000381	0.000346		89927560	71070540	55594470	25521660	139916100	131143700	197626100	189362700	121056100	126724800	178762400	160468300		30.32	30.37	30.29	31.74	30.6	30.59	31.58	31.58	30.3	30.21	30.23	30.24
GKTGGKAR(H2AX_4_11)
H2AX_4_11 unmod	0.104685	0.095507	0.085996	0.088805	0.10342	0.108926	0.098658	0.097547	0.116326	0.121307	0.136758	0.143204		18358490000	16485040000	15946590000	15813660000	17858250000	18104940000	18461160000	17983380000	17140770000	17485890000	25951140000	24585760000		22.61	22.6	22.59	22.67	22.66	22.71	22.53	22.53	22.58	22.58	22.49	22.54
H2AX_4_11 K5ac	0.008909	0.05486	0.055468	0.054847	0.068226	0.069217	0.064296	0.063526	0.060329	0.058951	0.049539	0.007324		1562275000	9469148000	10285670000	9766756000	11781020000	11504790000	12031190000	11711440000	8889559000	8497621000	9400398000	1257381000		20.72	20.78	20.82	20.86	20.83	20.88	20.77	20.73	20.82	20.81	20.69	20.4
H2AX_4_11 K9ac	0.012055	0.039398	0.039063	0.038752	0.031987	0.030502	0.053238	0.050716	0.042244	0.044154	0.031088	0.009061		2114109000	6800293000	7243653000	6900666000	5523351000	5069899000	9962005000	9349681000	6224636000	6364566000	5899164000	1555543000		20.59	20.75	20.79	20.84	20.8	20.85	20.72	20.71	20.77	20.78	20.67	20.4
H2AX_4_11 K5acK9ac	4.2e-05	4e-05	1e-06	1e-06	0	0	0	0	0	0	0	0		7430835	6911983	96701	150552	0	0	0	0	0	0	0	0		16.03	16	18.89	15.98	0	0	0	0	0	0	0	0
H2AX_4_11 K9me1	0.671549	0.623937	0.628092	0.625329	0.611618	0.606456	0.598385	0.600133	0.595072	0.587687	0.5994	0.640215		117768600000	107695300000	116469700000	111353600000	105612700000	100801100000	111971100000	110637800000	87684220000	84712960000	113741800000	109914300000		24.81	24.83	24.81	24.86	24.86	24.89	24.7	24.69	24.8	24.79	24.67	24.71
H2AX_4_11 K5me1	0.20276	0.186258	0.191381	0.192265	0.18475	0.184899	0.185423	0.188077	0.186029	0.187901	0.183216	0.200196		35557740000	32149250000	35488550000	34237080000	31902220000	30732660000	34696730000	34673050000	27411500000	27085260000	34766890000	34370320000		24.81	24.83	24.81	24.83	24.86	24.89	24.7	24.69	24.8	24.79	24.67	24.71
SGRGKQGGKAR(H2A1_1_11)
H2A1_1_11 unmod	0.357056	0.326291	0.449789	0.44522	0.333316	0.317075	0.472296	0.399244	0.461261	0.468945	0.386085	0.372283		944866400	858665200	920268100	911069900	964633400	928902900	628713400	561859800	1012164000	981179300	1043157000	1027565000		17.61	17.63	17.63	17.69	17.69	17.69	17.6	17.55	17.61	17.58	17.58	17.65
H2A1_1_11 S1ac	0.009398	0.006729	0.033662	0.025509	0.02817	0.027573	0.05765	0.060568	0.01861	0.017547	0.013344	0.009656		24870770	17707650	68872980	52200180	81525020	80776790	76742560	85237750	40835670	36714010	36052710	26652460		21.95	19.11	21.95	22.01	22.02	22.05	21.85	21.82	21.93	21.88	21.83	21.88
H2A1_1_11 K5ac	0.633546	0.66698	0.516549	0.529271	0.638515	0.655352	0.470054	0.540188	0.520129	0.513508	0.600571	0.618061		1676532000	1755222000	1056858000	1083067000	1847895000	1919918000	625728000	760212500	1141341000	1074419000	1622671000	1705953000		16.83	16.88	16.88	16.93	16.86	16.91	16.8	16.77	16.86	16.83	16.76	16.88
AGGKAGKDSGKAKAKAVSR(H2AV_1_19)
H2AV_1_19 unmod	0.891689	0.887699	0.873384	0.848453	0.898359	0.867752	0.871312	0.854602	0.825568	0.830576	0.903535	0.872321		3561237000	3558675000	4838616000	4359625000	5219100000	4057209000	6397410000	5625956000	5651675000	5141460000	7979218000	6140870000		39.96	39.97	39.88	39.89	40.02	39.98	39.8	39.81	39.88	39.89	39.77	39.81
H2AV_1_19 K4ac	0.018716	0.019695	0.018167	0.016315	0.01612	0.017792	0.017162	0.022868	0.025001	0.026444	0.017731	0.021208		74747510	78956600	100646300	83832850	93650670	83185120	126005900	150543100	171150400	163695800	156582900	149299000		38.54	38.59	38.54	38.51	38.7	38.65	38.41	38.65	38.53	38.51	38.52	38.5
H2AV_1_19 K7ac	0.072762	0.07723	0.089922	0.115027	0.073626	0.099449	0.097243	0.104739	0.121688	0.107201	0.064877	0.082855		290599500	309604400	498173200	591046700	427737200	464976400	713985700	689509000	833049800	663601300	572932000	583271300		38.54	38.59	38.54	38.51	38.7	38.72	38.41	38.55	38.53	38.51	38.52	38.5
H2AV_1_19 K11ac	0.004751	0.001997	0.004346	0.006997	0.003198	0.003543	0.002548	0.005829	0.005557	0.012362	0.003842	0.007676		18973300	8006119	24077100	35951670	18578020	16566800	18710130	38373140	38043620	76524290	33925750	54033450		38.54	38.72	38.9	38.72	38.7	38.83	38.61	38.65	38.5	38.51	38.6	38.5
H2AV_1_19 K15ac	0.002929	0.004468	0.001964	0.000812	0.001026	0.00178	0.000659	0.001364	0.000578	0.001271	0.00109	0.001628		11699490	17912740	10882770	4171055	5958570	8322435	4842176	8982220	3954821	7867400	9627898	11458870		38.78	38.75	38.9	38.85	38.6	38.86	38.71	38.76	38.86	38.76	38.68	38.71
H2AV_1_19 K4acK7ac	0.007381	0.006338	0.009162	0.008304	0.005896	0.007196	0.008262	0.005816	0.013577	0.013596	0.005161	0.010678		29479520	25406800	50759400	42669160	34253660	33644280	60665510	38290640	92948740	84165410	45580490	75168400		37.27	37.29	37.26	37.28	37.36	37.28	37.13	37.14	37.23	37.13	37.11	37.13
H2AV_1_19 K4acK11ac	0	0	0	0	0	0	0	0.001375	0	0.000162	0	0		0	0	0	0	0	0	0	9051542	0	1003648	0	0		36.74	36.84	36.76	36.8	36.8	36.8	36.65	37.09	36.76	37.28	36.61	36.68
H2AV_1_19 K4acK15ac	0	0	0	0	0	0	0	0	0	0	0	0		0	0	0	0	0	0	0	0	0	0	0	0		36.74	36.84	36.76	36.8	36.8	36.8	36.65	36.61	36.76	36.71	36.61	36.68
H2AV_1_19 K7acK11ac	0	0	0	0	0	0	0	2.1e-05	0	9.6e-05	0	0		0	0	0	0	0	0	0	136931	0	594238	0	0		36.74	36.84	36.76	36.8	36.8	36.8	36.65	37.09	36.76	37.28	36.61	36.68
H2AV_1_19 K7acK15ac	0	0	0	0	0	0	0	0.000285	0	0.000183	0	0		0	0	0	0	0	0	0	1875304	0	1133124	0	0		36.74	36.84	36.76	36.8	36.8	36.8	36.65	37.09	36.76	37.28	36.61	36.68
H2AV_1_19 K11acK15ac	0.001771	0.002573	0.003055	0.003403	0.001776	0.002489	0.002813	0.003101	0.008031	0.008108	0.003764	0.003636		7072802	10314250	16925720	17485320	10315610	11637240	20656390	20414830	54977090	50190670	33239920	25593550		37.27	37.29	37.31	37.28	37.36	37.28	37.18	37.14	37.23	37.13	37.11	37.13
H2AV_1_19 K7acK11acK15ac	0	0	0	0.000244	0	0	0	0	0	0	0	0		0	0	0	1251857	0	0	0	0	0	0	0	0		0	0	0	36.09	0	0	0	0	0	35.47	0	0
H2AV_1_19 K4acK11acK15ac	0	0	0	0	0	0	0	0	0	0	0	0		0	0	0	0	0	0	0	0	0	0	0	0		0	0	0	35.59	0	0	0	0	0	35.47	0	0
H2AV_1_19 K4acK7acK15ac	0	0	0	0	0	0	0	0	0	0	0	0		0	0	0	0	0	0	0	0	0	0	0	0		0	0	0	35.59	0	0	0	0	0	35.47	0	0
H2AV_1_19 K4acK7acK11ac	0	0	0	0.000445	0	0	0	0	0	0	0	0		0	0	0	2288830	0	0	0	0	0	0	0	0		0	0	0	36.09	0	0	0	0	0	35.47	0	0
H2AV_1_19 K4acK7acK11acK15ac	0	0	0	0	0	0	0	0	0	0	0	0		0	0	0	0	0	0	0	0	0	0	0	0		0	0	0	0	0	0	0	0	0	0	0	0
AGGKAGKDSGKAKTKAVSR(H2AZ_1_19)
H2AZ_1_19 unmod	0.889072	0.872336	0.860418	0.874334	0.859834	0.861315	0.857374	0.774211	0.824426	0.803022	0.875775	0.872651		31704590000	30821390000	40062450000	40851410000	26499360000	26152770000	51026340000	29211390000	44682600000	37129440000	63141640000	53798820000		37.95	37.91	37.93	37.87	37.95	37.93	37.8	37.86	37.87	37.83	37.75	37.77
H2AZ_1_19 K4ac	0.025872	0.027373	0.030145	0.022979	0.033493	0.029099	0.025476	0.040498	0.035737	0.045638	0.030647	0.034371		922614200	967136300	1403622000	1073638000	1032222000	883566100	1516220000	1528024000	1936907000	2110187000	2209598000	2118998000		36.5	36.55	36.47	36.76	36.58	36.58	36.39	36.65	36.42	36.49	36.4	36.47
H2AZ_1_19 K7ac	0.070411	0.087577	0.089448	0.085622	0.087882	0.093152	0.091305	0.146645	0.107036	0.114642	0.07396	0.071712		2510881000	3094262000	4164861000	4000517000	2708446000	2828447000	5433999000	5533003000	5801179000	5300707000	5332392000	4421023000		36.78	36.7	36.72	36.76	36.79	36.76	36.54	36.65	36.65	36.67	36.57	36.57
H2AZ_1_19 K11ac	0.005113	0.004994	0.006323	0.004708	0.006801	0.006135	0.009226	0.012912	0.010201	0.011701	0.007833	0.006156		182323600	176452100	294415400	219963800	209602300	186295900	549067500	487175200	552889500	541020300	564712400	379493900		36.67	36.7	36.67	36.63	36.71	36.68	36.54	36.55	36.65	36.57	36.52	36.57
H2AZ_1_19 K15ac	0.002502	0.002685	0.003131	0.00202	0.002496	0.002	0.002862	0.004882	0.003619	0.004446	0.002871	0.00306		89205110	94859260	145803800	94400160	76910770	60726220	170307100	184215500	196124900	205569200	207026800	188652700		36.5	36.55	36.47	36.48	36.58	36.63	36.39	36.37	36.42	36.49	36.35	36.47
H2AZ_1_19 K4acK7ac	0.005226	0.003538	0.007547	0.007465	0.006795	0.005777	0.009803	0.014815	0.013235	0.014667	0.006106	0.008311		186356800	124992100	351411900	348793100	209411200	175403600	583417800	558970800	717327300	678178500	440252400	512380400		35.14	35.21	35.24	35.27	35.25	35.27	35.14	35.1	35.12	35.15	35.09	35.23
H2AZ_1_19 K4acK11ac	0	2e-06	0	0	6e-06	0.000157	7.1e-05	8.3e-05	0	0	0.000713	0.000398		0	58206	0	0	171946	4779417	4244658	3118809	0	0	51371030	24566880		34.64	35.39	34.69	34.72	35.48	35.45	35.17	35.23	34.7	34.67	35.04	35.33
H2AZ_1_19 K4acK15ac	0	0	0	0	0	0	0	0	0	0	0	0		0	0	0	0	0	0	0	0	0	0	0	0		34.64	34.73	34.69	34.72	34.64	34.76	34.61	34.62	34.7	34.67	34.61	34.72
H2AZ_1_19 K7acK11ac	0.000846	0.000999	0.001444	0.001906	0.001583	0.001634	0.002911	0.004879	0.004583	0.004748	0.00138	0.002023		30180120	35290330	67254200	89076630	48781970	49625590	173243000	184106000	248417300	219539700	99506290	124730200		35.4	35.47	35.44	35.42	35.45	35.37	35.27	35.35	35.38	35.35	35.29	35.33
H2AZ_1_19 K7acK15ac	0.000129	9.1e-05	0.000215	0.000398	0.000232	0.000246	0.00047	0.000406	0.000283	0.00017	0.000247	0.000227		4611273	3219480	10002570	18585710	7137887	7472927	27946490	15315470	15353470	7876353	17795900	13997320		35.32	35.26	35.29	35.42	35.45	35.37	35.27	35.18	35.23	35.07	35.09	35.33
H2AZ_1_19 K11acK15ac	0.000829	0.000406	0.000897	0.000567	0.000879	0.000484	0.000267	0.000669	0.000867	0.000863	0.000277	0.000372		29570150	14352860	41766600	26481860	27104840	14686990	15901080	25229950	46999940	39879970	19940820	22908410		35.14	35.21	35.14	35.19	35.12	35.19	35.12	35.15	35.12	35.1	35.01	35.17
H2AZ_1_19 K7acK11acK15ac	0	0	6.6e-05	0	0	0	2.4e-05	0	0	0	1.7e-05	8.4e-05		0	0	3076118	0	0	0	1452781	0	0	0	1240737	5169596		0	0	33.92	0	0	0	33.8	0	0	0	33.78	33.89
H2AZ_1_19 K4acK11acK15ac	0	0	2e-06	0	0	0	3e-06	0	0	0	2e-06	1.3e-05		0	0	104506	0	0	0	157413	0	0	0	165828	777299		0	0	33.92	0	0	0	33.8	0	0	0	33.78	33.89
H2AZ_1_19 K4acK7acK15ac	0	0	0	0	0	0	0	0	0	0	0	0		0	0	0	0	0	0	0	0	0	0	0	7516.11		0	0	33.39	0	0	0	33.32	0	0	0	33.3	33.89
H2AZ_1_19 K4acK7acK11ac	0	0	0.000362	0	0	0	0.000193	0	0	0	0.000172	0.000622		0	0	16837170	0	0	0	11505240	0	0	0	12395630	38336200		0	0	33.92	0	0	0	33.8	0	0	0	33.78	33.89
H2AZ_1_19 K4acK7acK11acK15ac	0	0	0	0	0	0	1.4e-05	0	1.1e-05	0.000102	0	0		0	0	0	0	0	0	846970	0	619427	4735806	0	0		0	0	0	0	0	0	30.99	0	31.06	31.03	0	0
AKAKTR(H2A1_12_17)
H2A1_12_17 unmod	0.402699	0.42065	0.451646	0.445784	0.438284	0.401484	0.484016	0.495668	0.459135	0.458365	0.438581	0.453269		262553600000	256664000000	296449900000	277026200000	296380500000	248563300000	323423100000	316776300000	307157400000	290041500000	328561100000	330547000000		25.11	25.13	25.15	25.16	25.21	25.17	25.01	25	25.11	25.11	24.97	25
H2A1_12_17 K13ac	0.000538	0.000529	0.000486	0.000495	0.000507	0.000543	0.000453	0.000446	0.00049	0.000494	0.000514	0.000505		350811400	323058900	319055000	307344900	343054500	335884700	302739900	284893900	327834200	312418600	385112300	368601400		24.25	24.27	24.31	24.33	24.33	24.37	24.2	24.19	24.28	24.27	24.08	24.14
H2A1_12_17 K15ac	0.537529	0.528936	0.485599	0.494078	0.506797	0.541985	0.452609	0.445335	0.489552	0.493235	0.513554	0.504946		350460600000	322735800000	318735900000	307037600000	342711400000	335548800000	302437100000	284609000000	327506400000	312106200000	384727200000	368232800000		24.25	24.27	24.31	24.33	24.33	24.37	24.2	24.19	24.28	24.27	24.08	24.14
H2A1_12_17 K15me1	6.4e-05	0.000108	0.002323	0.000134	0.000176	0.001763	0.001417	0.001801	0.000351	0.001502	5.9e-05	0.000221		41738280	65629610	1525052000	83334980	119341400	1091493000	946576000	1151109000	234882000	950119000	44127170	161280500		26.6	26.58	26.89	26.51	26.76	26.83	26.38	26.3	26.48	26.5	26.33	26.32
H2A1_12_17 K13me1	0.025066	0.020581	0.027718	0.029099	0.025446	0.0259	0.020412	0.019221	0.022879	0.021322	0.022564	0.021576		16342570000	12557560000	18193240000	18083160000	17207100000	16035270000	13639320000	12284200000	15305920000	13492020000	16903380000	15734030000		27.04	27.01	26.99	26.97	27.14	27.11	26.69	26.63	26.89	26.83	26.79	26.75
H2A1_12_17 T16ac	0.034104	0.029195	0.032228	0.03041	0.02879	0.028324	0.041093	0.037529	0.027593	0.025083	0.024729	0.019483		22235340000	17813840000	21153680000	18897950000	19468390000	17535940000	27458760000	23984600000	18459440000	15871740000	18525470000	14208050000		30.79	30.83	30.75	30.8	30.93	30.92	30.7	30.71	30.76	30.74	30.73	30.72
AKAKSR(H2A3_12_17)
H2A3_12_17 unmod	0.557	0.556267	0.514142	0.525045	0.535862	0.544392	0.477644	0.471824	0.514919	0.517097	0.519102	0.522776		350811400000	323058900000	319055000000	307344900000	343054500000	335884700000	297691800000	284893900000	327834200000	312418600000	363744500000	368601400000		24.27	24.3	24.31	24.35	24.34	24.37	24.22	24.2	24.29	24.28	24.1	24.16
H2A3_12_17 K13ac	0.000778	0.000875	0.000935	0.000902	0.000575	0.00074	0.001275	0.001299	0.000806	0.000931	0.000931	0.000902		489888900	508413800	580093800	527895800	367865700	456627500	794931900	784537700	512929000	562722900	652587100	635660200		21.74	21.78	21.74	21.82	21.83	21.86	21.74	21.68	21.86	21.83	22.29	21.78
H2A3_12_17 K15ac	0.000501	0.00047	0.000469	0.000424	0.000201	0.000349	0.000347	0.000312	0.000659	0.000589	0.000449	0.000296		315617000	272720600	290812400	247957200	128541900	215079600	216095900	188399500	419652500	356161900	314945100	208929900		22.42	22.31	21.61	21.69	21.8	21.81	21.66	21.68	21.69	21.62	22.29	21.78
H2A3_12_17 K15me1	0.43851	0.439535	0.481753	0.470841	0.459896	0.451242	0.516303	0.522241	0.479904	0.477373	0.475856	0.472001		276183900000	255265600000	298955300000	275615400000	294422100000	278412000000	321786000000	315335800000	305540900000	288417900000	333440900000	332800800000		25.11	25.13	25.13	25.14	25.19	25.2	25	24.99	25.1	25.09	24.95	24.99
H2A3_12_17 K13me1	0.002781	0.002408	0.002337	0.00241	0.003059	0.002873	0.002627	0.002386	0.002539	0.002687	0.003157	0.003485		1751606000	1398407000	1450326000	1410799000	1958409000	1772381000	1637172000	1440419000	1616585000	1623655000	2212515000	2457141000		24.91	24.88	24.88	24.96	24.96	24.99	24.74	24.79	24.95	24.87	24.75	24.73
H2A3_12_17 S16ac	0.00043	0.000445	0.000365	0.000379	0.000407	0.000404	0.001804	0.001938	0.001173	0.001321	0.000504	0.00054		270995000	258403500	226235300	221990900	260711600	249299100	1124610000	1170359000	747082000	798369400	352945700	380596500		25.06	25.08	25.04	25.01	25	25.18	27.88	27.83	27.97	27.93	24.8	25.05
DNKKTR(H2A1_72_77)
H2A1_72_77 unmod	0.999892	0.999862	0.999801	0.999771	0.999619	0.999638	0.99981	0.999813	0.999757	0.999754	0.999814	0.999809		330324800000	313366900000	323737600000	311017500000	323081200000	313235300000	335471000000	313481600000	362669100000	341909800000	398254900000	380668700000		22.65	22.68	22.66	22.72	22.74	22.78	22.6	22.58	22.65	22.63	22.56	22.63
H2A1_72_77 K74ac	0.000108	0.000138	0.000199	0.000229	0.000381	0.000362	0.00019	0.000187	0.000243	0.000246	0.000186	0.000191		35651850	43284400	64379120	71177730	123238700	113533300	63708900	58491350	88031730	84280200	74026060	72866120		20.36	20.37	20.34	20.39	20.43	20.48	20.28	20.24	20.37	20.36	20.19	20.27
unmod(H2A_1_88)
H2A_1_88 H2A14s.HLQLAIR	0.699929	0.758844	0.733815	0.745492	0.759326	0.82048	0.771315	0.868007	0.759582	0.794652	0.79871	0.776392		123951600000	155218400000	161385700000	172407300000	145513700000	209459700000	250915000000	341896400000	200721000000	227035200000	371815100000	289632000000		35.08	35.12	35.5	35.36	35.52	35.38	35.21	35.06	35.35	35.17	34.98	34.95
H2A_1_88 H2AZ.AGGKAGKDSGKAKTKAVSR	0.179029	0.150682	0.182163	0.176642	0.13828	0.102444	0.156836	0.07416	0.169091	0.129958	0.135637	0.144214		31704590000	30821390000	40062450000	40851410000	26499360000	26152770000	51020170000	29210460000	44682600000	37129440000	63141640000	53798820000		37.95	37.91	37.93	37.87	37.95	37.93	37.8	37.86	37.87	37.83	37.75	37.77
H2A_1_88 H2AY.SAKAGVIFPVGR	0.017375	0.009881	0.011513	0.009488	0.009206	0.006157	0.015099	0.012177	0.006461	0.014188	0.009906	0.013489		3076913000	2021048000	2532103000	2194203000	1764132000	1571890000	4911963000	4796533000	1707403000	4053438000	4611443000	5031951000		47.91	47.83	47.82	47.8	48.1	48.05	47.67	47.65	47.75	47.73	47.6	47.59
H2A_1_88 H2AX.GKTGGKAR	0.103667	0.080593	0.072509	0.068378	0.093189	0.070919	0.05675	0.045656	0.064865	0.061203	0.055747	0.065905		18358490000	16485040000	15946590000	15813660000	17858250000	18104940000	18461160000	17983380000	17140770000	17485890000	25951140000	24585760000		22.61	22.6	22.59	22.67	22.66	22.71	22.53	22.53	22.58	22.58	22.49	22.54
LAHYNKR(H2B1B_80_86)
H2B1B_80_86 unmod	0.999994	1	0.999923	0.99997	0.999941	0.99993	0.999935	0.999955	0.999952	0.999987	0.999997	0.999969		248895400000	190718800000	296529900000	271744300000	131469800000	136628400000	322002400000	295869100000	221858400000	218657200000	343795000000	336726300000		29.23	29.19	29.15	29.17	29.44	29.43	29.01	28.91	29.13	29.07	28.85	28.9
H2B1B_80_86 Y83ac	6e-06	0	7.7e-05	3e-05	5.9e-05	7e-05	6.5e-05	4.5e-05	4.8e-05	1.3e-05	3e-06	3.1e-05		1579631	0	22921210	8208556	7787611	9526335	20868070	13333630	10666640	2843877	1012099	10606030		29.95	0	36.78	38.73	36.81	36.74	38.41	38.31	36.65	36.49	36.29	36.43
LAHYSKR(H2B1A_81_87)
H2B1A_81_87 unmod	1	1	1	0.932994	0.487314	0.466346	0.094626	0.117247	1	0.437526	0	0		46704130	28613150	14795300	23244230	52138900	60908670	3128854	1194339	44036550	31089840	0	0		40.23	40.17	40.16	40.21	40.2	40.25	39.8	39.95	40.14	40.1	40.16	40.16
H2B1A_81_87 K86ac	0	0	0	0.067006	0.512686	0.533654	0.905374	0.882753	0	0.562474	1	0		0	0	0	1669363	54853520	69699510	29936550	8992193	0	39968450	29233720	0		0	0	0	39.34	39.54	39.48	39.26	39.14	0	39.32	34.33	0
unmod(H2B_1_29)
H2B_1_29 1C.PEPAKSAPAPKKGSKKAVTKAQKKDGKKR	0.556478	0.427116	0.476117	0.639446	0.603064	0.582965	0.40569	0.538489	0.436619	0.266136	0.545256	0.631289		99532880000	41604050000	117748800000	114733000000	99456660000	48515450000	65894950000	106951900000	55760510000	34848460000	88651700000	163527700000		48.92	48.86	48.9	48.79	49.03	48.98	48.81	48.82	48.97	49.02	48.76	48.79
H2B_1_29 1H.PDPAKSAPAPKKGSKKAVTKAQKKDGKKR	0.079961	0	0.043504	0.065823	0.081228	0.064662	0.06982	0.163465	0.111199	0.197957	0.124405	0.060677		14302060000	0	10758950000	11810290000	13396000000	5381269000	11340560000	32466610000	14201180000	25920950000	20226670000	15717540000		49.64	48.64	47.59	48.7	49.84	48.9	47.83	49.71	49.7	49.62	47.81	49.51
H2B_1_29 2F.PDPAKSAPAPKKGSKKAVTKVQKKDGKKR	0.139451	0.181868	0.144322	0.000275	0.114879	0.131537	0.178103	0.177363	0.152864	0.248078	0.060541	0.092674		24942600000	17715200000	35692340000	49300560	18945730000	10946770000	28928790000	35226910000	19522160000	32483970000	9843159000	24006150000		51.79	51.75	51.85	50.46	51.92	50.66	51.71	51.69	51.78	51.72	50.44	51.8
H2B_1_29 1B.PEPSKSAPAPKKGSKKAITKAQKKDGKKR	0	0	0.141614	0.007736	0	0	0	0	0	0	0	0		0	0	35022620000	1388052000	0	0	0	0	0	0	0	0		49.93	49.93	48.69	49.89	50.17	50.18	50.01	51.2	51.25	49.99	49.88	50.03
H2B_1_29 1N.PEPSKSAPAPKKGSKKAVTKAQKKDGKKR	0.045978	0.104049	0.046817	0.076733	0.019076	0.094664	0.050012	0.049447	0.068362	0.056598	0.059265	0.019782		8223677000	10135060000	11578310000	13767960000	3146024000	7878097000	8123310000	9820811000	8730524000	7411121000	9635758000	5124281000		48.51	48.44	48.6	48.43	48.58	48.7	48.46	48.5	48.54	48.51	48.4	48.42
H2B_1_29 1D.PEPTKSAPAPKKGSKKAVTKAQKKDGKKR	0.178069	0.234977	0.147615	0.209964	0.181753	0.126172	0.296313	0.020128	0.230883	0.182462	0.210512	0.133128		31849910000	22888310000	36506880000	37672960000	29974530000	10500290000	48129180000	3997703000	29486040000	23891990000	34226620000	34485210000		48.78	48.65	48.69	48.65	48.9	48.87	48.71	48.74	48.73	48.69	48.61	48.62
H2B_1_29 1M.PEPVKSAPVPKKGSKKAINKAQKKDGKKR	6.2e-05	0.000129	1.1e-05	2.3e-05	0	0	6.2e-05	1.4e-05	7.3e-05	2.3e-05	2e-05	0		11139370	12608780	2809962	4100955	0	0	10071330	2713290	9319375	2957286	3321527	0		50.84	50.78	50.82	50.81	0	0	49.77	50.75	52.2	52.88	49.77	0
H2B_1_29 1L.PELAKSAPAPKKGSKKAVTKAQKKDGKKR	0	0.05186	0	0	0	0	0	0.051094	0	0.048746	0	0.06245		0	5051563000	0	0	0	0	0	10148050000	0	6382872000	0	16176900000		51.72	54.38	51.87	51.65	51.86	51.76	51.55	54.07	51.77	54.36	51.7	54.01
