# Supplementary material for: PFA ependymoma-associated protein EZHIP inhibits PRC2 activity through a H3 K27M-like mechanism
Source: Nat Commun. 2019 May 13;10:2146. doi: 10.1038/s41467-019-09981-6 (PMC6513997; doi:10.1038/s41467-019-09981-6)
Supplement: Supplementary file 5 — Supplementary Data 2 [file 41467_2019_9981_MOESM5_ESM.xlsx]

## Sheet: 20181222_Peder_Lewis_Proteome_E
Checked	Protein FDR Confidence: Combined	Master	Unique Sequence ID	Protein Group IDs	Accession	Description	FASTA Title Lines	Exp. q-value: Combined	Sum PEP Score	Coverage [%]	# Peptides	# PSMs	# Protein Unique Peptides	# Unique Peptides	# Protein Groups	# AAs	MW [kDa]	calc. pI	Score Sequest HT: Sequest HT	Coverage [%] (by Search Engine): Sequest HT	# PSMs (by Search Engine): Sequest HT	# Peptides (by Search Engine): Sequest HT	# Razor Peptides	Abundance Ratio: (Kev1) / (Mock)	Abundance Ratio (log2): (Kev1) / (Mock)	Abundance Ratio P-Value: (Kev1) / (Mock)	Abundance Ratio Adj. P-Value: (Kev1) / (Mock)	Abundance Ratio Variability [%]: (Kev1) / (Mock)	Abundance Ratio Weight: (Kev1) / (Mock)	Abundances (Grouped): Kev1	Abundances (Grouped): Mock	Abundances (Grouped) CV [%]: Kev1	Abundances (Grouped) CV [%]: Mock	Abundances (Grouped) Count: Kev1	Abundances (Grouped) Count: Mock	Abundance: F1: Sample, Kev1	Abundance: F2: Sample, Mock	Abundances Count: F1: Sample, Kev1	Abundances Count: F2: Sample, Mock	Found in File: [F1]	Found in File: [F2]	Found in Sample: [S1] F1: Sample, Kev1	Found in Sample: [S2] F2: Sample, Mock	Found in Sample Group: Kev1	Found in Sample Group: Mock	Modifications
FALSE	High	IsMasterProtein	-2.83736e+18	474	Q15022	Polycomb protein SUZ12 OS=Homo sapiens GN=SUZ12 PE=1 SV=3	>sp|Q15022|SUZ12_HUMAN Polycomb protein SUZ12 OS=Homo sapiens GN=SUZ12 PE=1 SV=3	0	231.015	63	40	77	40	40	1	739	83	8.81	279.34	63	77	40	0	44.15	5.46	3.71386e-09	3.67376e-08	34.51	29.9062	9.90995e+08	1.51572e+07			1	1	9.90995e+08	1.51572e+07	34	16	High	High	High	High	High	High
FALSE	High	IsMasterProtein	-3.39601e+18	431	Q15910	Histone-lysine N-methyltransferase EZH2 OS=Homo sapiens GN=EZH2 PE=1 SV=2	>sp|Q15910|EZH2_HUMAN Histone-lysine N-methyltransferase EZH2 OS=Homo sapiens GN=EZH2 PE=1 SV=2	0	291.456	58	46	101	39	39	1	746	85.3	7.02	366.18	58	101	46	7	41.508	5.38	7.25617e-09	7.05754e-08	60.65	30.3544	1.35343e+09	1.9334e+07			1	1	1.35343e+09	1.9334e+07	46	26	High	High	High	High	High	High
FALSE	High	IsMasterProtein	-1.06318e+18	602	Q86X51	Uncharacterized protein CXorf67 OS=Homo sapiens GN=CXorf67 PE=1 SV=1	>sp|Q86X51|CX067_HUMAN Uncharacterized protein CXorf67 OS=Homo sapiens GN=CXorf67 PE=1 SV=1	0	188.491	56	34	120	34	34	1	503	51.9	10.1	397.19	56	120	34	0	100	6.64	1e-17	1.00636e-16	76.07		6.45123e+09	1.3677e+07			1	1	6.45123e+09	1.3677e+07	35	10	High	High	High	High	High	High
FALSE	High	IsMasterProtein	-6.12262e+18	229	Q9Y483	Metal-response element-binding transcription factor 2 OS=Homo sapiens GN=MTF2 PE=1 SV=2	>sp|Q9Y483|MTF2_HUMAN Metal-response element-binding transcription factor 2 OS=Homo sapiens GN=MTF2 PE=1 SV=2	0	115.572	47	28	48	28	28	1	593	67.1	8.72	133.34	47	48	28	0	22.095	4.47	3.40234e-06	3.13412e-05	34.31	28.7758	4.45549e+08	1.40463e+07			1	1	4.45549e+08	1.40463e+07	24	15	High	High	High	High	High	High
FALSE	High	IsMasterProtein	2.78641e+18	894	O14654	Insulin receptor substrate 4 OS=Homo sapiens GN=IRS4 PE=1 SV=1	>sp|O14654|IRS4_HUMAN Insulin receptor substrate 4 OS=Homo sapiens GN=IRS4 PE=1 SV=1	0	100.865	26	25	37	25	25	1	1257	133.7	8.44	106.73	26	37	25	0	14.23	3.83	0.000118413	0.00101058	35.03	25.469	4.42947e+07	2.14903e+06			1	1	4.42947e+07	2.14903e+06	18	9	High	High	High	High	High	High
FALSE	High	IsMasterProtein	-5.08523e+18	311	O75530	Polycomb protein EED OS=Homo sapiens GN=EED PE=1 SV=2	>sp|O75530|EED_HUMAN Polycomb protein EED OS=Homo sapiens GN=EED PE=1 SV=2	0	144.888	61	25	48	25	25	1	441	50.2	7.03	163.17	61	48	25	0	40.924	5.35	8.44838e-09	8.17146e-08	35.45	29.6486	8.26306e+08	1.53004e+07			1	1	8.26306e+08	1.53004e+07	20	10	High	High	High	High	High	High
FALSE	High	IsMasterProtein	6.48014e+18	1192	P07437	Tubulin beta chain OS=Homo sapiens GN=TUBB PE=1 SV=2	>sp|P07437|TBB5_HUMAN Tubulin beta chain OS=Homo sapiens GN=TUBB PE=1 SV=2	0	155.864	62	21	67	4	4	1	444	49.6	4.89	243.9	62	67	21	13	11.5	3.52	0.000531617	0.00418799	35.11	29.4005	6.60492e+08	4.81639e+07			1	1	6.60492e+08	4.81639e+07	17	12	High	High	High	High	High	High
FALSE	High	IsMasterProtein	6.67439e+18	1207	P68371	Tubulin beta-4B chain OS=Homo sapiens GN=TUBB4B PE=1 SV=1	>sp|P68371|TBB4B_HUMAN Tubulin beta-4B chain OS=Homo sapiens GN=TUBB4B PE=1 SV=1	0	134.641	55	20	62	2	2	1	445	49.8	4.89	223.23	55	62	20	1	13.643	3.77	0.000161172	0.00136214	27.09	24.967	3.06994e+07	2.0962e+06			1	1	3.06994e+07	2.0962e+06	3	2	High	High	High	High	High	High
FALSE	High	IsMasterProtein	-1.94185e+18	541	Q93009	Ubiquitin carboxyl-terminal hydrolase 7 OS=Homo sapiens GN=USP7 PE=1 SV=2	>sp|Q93009|UBP7_HUMAN Ubiquitin carboxyl-terminal hydrolase 7 OS=Homo sapiens GN=USP7 PE=1 SV=2	0	72.358	22	20	28	20	20	1	1102	128.2	5.55	83.2	22	28	20	0	12.926	3.69	0.000237287	0.00195789	37.43	26.1081	6.94765e+07	2.85356e+06			1	1	6.94765e+07	2.85356e+06	17	9	High	High	High	High	High	High
FALSE	High	IsMasterProtein	4.36633e+18	1022	P68363	Tubulin alpha-1B chain OS=Homo sapiens GN=TUBA1B PE=1 SV=1	>sp|P68363|TBA1B_HUMAN Tubulin alpha-1B chain OS=Homo sapiens GN=TUBA1B PE=1 SV=1	0	96.298	45	19	39	0	2	1	451	50.1	5.06	140.98	45	39	19	16	10.867	3.44	0.000773822	0.00596117	58.36	29.7566	8.19942e+08	8.70793e+07			1	1	8.19942e+08	8.70793e+07	17	11	High	High	High	High	High	High
FALSE	High	IsMasterProtein	-8.06881e+17	626	Q71U36	Tubulin alpha-1A chain OS=Homo sapiens GN=TUBA1A PE=1 SV=1	>sp|Q71U36|TBA1A_HUMAN Tubulin alpha-1A chain OS=Homo sapiens GN=TUBA1A PE=1 SV=1	0	90.545	45	19	31	0	2	1	451	50.1	5.06	113.42	45	31	19	0	10.14	3.34	0.001209	0.00903379	0	23.1617	8541201	842316			1	1	8541201	842316	1	1	High	Peak Found	High	Peak Found	High	Peak Found
FALSE	High	IsMasterProtein	1.84691e+18	829	O43189	PHD finger protein 1 OS=Homo sapiens GN=PHF1 PE=1 SV=3	>sp|O43189|PHF1_HUMAN PHD finger protein 1 OS=Homo sapiens GN=PHF1 PE=1 SV=3	0	45.894	26	13	15	13	13	1	567	62.1	9.01	45.33	26	15	13	0	100	6.64	1e-17	1.00636e-16	96.91		6.41454e+07	426203			1	1	6.41454e+07	426203	11	3	High	Peak Found	High	Peak Found	High	Peak Found
FALSE	High	IsMasterProtein	-5.86407e+18	252	P27708	CAD protein OS=Homo sapiens GN=CAD PE=1 SV=3	>sp|P27708|PYR1_HUMAN CAD protein OS=Homo sapiens GN=CAD PE=1 SV=3	0	49.916	9	17	18	16	17	1	2225	242.8	6.46	53.16	9	18	17	0	13.128	3.71	0.000212514	0.00176207	77.26	23.2136	9.35797e+06	369403			1	1	9.35797e+06	369403	9	5	High	Peak Found	High	Peak Found	High	Peak Found
FALSE	High	IsMasterProtein	-8.09781e+18	87	Q16576	Histone-binding protein RBBP7 OS=Homo sapiens GN=RBBP7 PE=1 SV=1	>sp|Q16576|RBBP7_HUMAN Histone-binding protein RBBP7 OS=Homo sapiens GN=RBBP7 PE=1 SV=1	0	107.235	54	16	31	11	11	1	425	47.8	5.05	111.54	54	31	16	4	13.128	3.71	0.000212542	0.00176207	83.42	28.3754	3.24522e+08	2.36898e+07			1	1	3.24522e+08	2.36898e+07	13	10	High	High	High	High	High	High
FALSE	High	IsMasterProtein	-1.6699e+18	563	Q9H3G5	Probable serine carboxypeptidase CPVL OS=Homo sapiens GN=CPVL PE=1 SV=2	>sp|Q9H3G5|CPVL_HUMAN Probable serine carboxypeptidase CPVL OS=Homo sapiens GN=CPVL PE=1 SV=2	0	35.549	21	11	14	11	11	1	476	54.1	5.62	41.7	21	14	11	0	17.412	4.12	2.50657e-05	0.000223791	41.79	24.2747	1.94855e+07	811057			1	1	1.94855e+07	811057	9	3	High	Peak Found	High	Peak Found	High	Peak Found
FALSE	High	IsMasterProtein	6.53455e+18	1195	Q09028	Histone-binding protein RBBP4 OS=Homo sapiens GN=RBBP4 PE=1 SV=3	>sp|Q09028|RBBP4_HUMAN Histone-binding protein RBBP4 OS=Homo sapiens GN=RBBP4 PE=1 SV=3	0	95.338	56	14	32	9	9	1	425	47.6	4.89	117.58	56	32	14	0	14.777	3.89	8.94278e-05	0.000782381	83.01	28.5989	3.88688e+08	1.78613e+07			1	1	3.88688e+08	1.78613e+07	8	6	High	High	High	High	High	High
FALSE	High	IsMasterProtein	-3.46109e+18	428	Q96KQ7	Histone-lysine N-methyltransferase EHMT2 OS=Homo sapiens GN=EHMT2 PE=1 SV=3	>sp|Q96KQ7|EHMT2_HUMAN Histone-lysine N-methyltransferase EHMT2 OS=Homo sapiens GN=EHMT2 PE=1 SV=3	0	43.494	15	14	16	14	14	1	1210	132.3	5.45	51.92	15	16	14	0	11.855	3.57	0.000432865	0.00345696	30.88	23.2836	9.85242e+06	358500			1	1	9.85242e+06	358500	12	4	High	Peak Found	High	Peak Found	High	Peak Found
FALSE	High	IsMasterProtein	9.12843e+18	1392	Q9NNW5	WD repeat-containing protein 6 OS=Homo sapiens GN=WDR6 PE=1 SV=1	>sp|Q9NNW5|WDR6_HUMAN WD repeat-containing protein 6 OS=Homo sapiens GN=WDR6 PE=1 SV=1	0	44.454	15	11	13	11	11	1	1121	121.6	6.87	44.32	15	13	11	0	100	6.64	1e-17	1.00636e-16			1.39279e+07				1		1.39279e+07		9		High	Not Found	High	Not Found	High	Not Found
FALSE	High	IsMasterProtein	-4.48963e+18	361	Q92800	Histone-lysine N-methyltransferase EZH1 OS=Homo sapiens GN=EZH1 PE=1 SV=2	>sp|Q92800|EZH1_HUMAN Histone-lysine N-methyltransferase EZH1 OS=Homo sapiens GN=EZH1 PE=1 SV=2	0	98.334	26	16	27	9	9	1	747	85.2	7.72	99.44	26	27	16	0	62.181	5.96	7.23959e-11	7.20235e-10	0	25.4348	4.52245e+07	132502			1	1	4.52245e+07	132502	8	1	High	Peak Found	High	Peak Found	High	Peak Found
FALSE	High	IsMasterProtein	5.78586e+18	1131	Q5T6S3	PHD finger protein 19 OS=Homo sapiens GN=PHF19 PE=1 SV=1	>sp|Q5T6S3|PHF19_HUMAN PHD finger protein 19 OS=Homo sapiens GN=PHF19 PE=1 SV=1	0	32.336	16	9	11	9	9	1	580	65.5	8.84	32.33	16	11	9	0	100	6.64	1e-17	1.00636e-16			3.6343e+07				1		3.6343e+07		9		High	Not Found	High	Not Found	High	Not Found
FALSE	High	IsMasterProtein	8.16512e+18	1317	Q15293	Reticulocalbin-1 OS=Homo sapiens GN=RCN1 PE=1 SV=1	>sp|Q15293|RCN1_HUMAN Reticulocalbin-1 OS=Homo sapiens GN=RCN1 PE=1 SV=1	0	42.242	29	10	14	10	10	1	331	38.9	5	48.18	29	14	10	0	10.028	3.33	0.00129733	0.00961127	24.34	25.0178	3.07548e+07	3.2163e+06			1	1	3.07548e+07	3.2163e+06	9	8	High	High	High	High	High	High
FALSE	High	IsMasterProtein	4.14524e+18	1000	P68400	Casein kinase II subunit alpha OS=Homo sapiens GN=CSNK2A1 PE=1 SV=1	>sp|P68400|CSK21_HUMAN Casein kinase II subunit alpha OS=Homo sapiens GN=CSNK2A1 PE=1 SV=1	0	61.856	30	10	20	2	10	1	391	45.1	7.74	66.16	30	20	10	0	11.74	3.55	0.000462467	0.00367651	37.14	25.9407	6.1939e+07	2.46747e+06			1	1	6.1939e+07	2.46747e+06	10	5	High	High	High	High	High	High
FALSE	High	IsMasterProtein	4.11189e+17	714	Q92833	Protein Jumonji OS=Homo sapiens GN=JARID2 PE=1 SV=2	>sp|Q92833|JARD2_HUMAN Protein Jumonji OS=Homo sapiens GN=JARID2 PE=1 SV=2	0	21.062	9	8	10	8	8	1	1246	138.6	9.38	26.26	9	10	8	0	53.38	5.74	1.79634e-13	1.79737e-12	0	19.9065	977621	5121.61			1	1	977621	5121.61	6	1	High	Peak Found	High	Peak Found	High	Peak Found
FALSE	High	IsMasterProtein	-7.40133e+18	134	P13674	Prolyl 4-hydroxylase subunit alpha-1 OS=Homo sapiens GN=P4HA1 PE=1 SV=2	>sp|P13674|P4HA1_HUMAN Prolyl 4-hydroxylase subunit alpha-1 OS=Homo sapiens GN=P4HA1 PE=1 SV=2	0	27.434	16	7	9	7	7	1	534	61	6.01	30.82	16	9	7	0	28.741	4.85	3.0494e-07	2.9011e-06	0	23.1616	9.26335e+06	119271			1	1	9.26335e+06	119271	5	1	High	Peak Found	High	Peak Found	High	Peak Found
FALSE	High	IsMasterProtein	-6.70724e+18	190	Q9NY93	Probable ATP-dependent RNA helicase DDX56 OS=Homo sapiens GN=DDX56 PE=1 SV=1	>sp|Q9NY93|DDX56_HUMAN Probable ATP-dependent RNA helicase DDX56 OS=Homo sapiens GN=DDX56 PE=1 SV=1	0	24.785	14	7	8	7	7	1	547	61.6	9.26	25.02	14	8	7	0	14.294	3.84	0.000114558	0.000987353	21.11	22.8902	7.40333e+06	370645			1	1	7.40333e+06	370645	6	5	High	Peak Found	High	Peak Found	High	Peak Found
FALSE	High	IsMasterProtein	3.52561e+18	947	Q96JN0	Ligand-dependent corepressor OS=Homo sapiens GN=LCOR PE=1 SV=2	>sp|Q96JN0|LCOR_HUMAN Ligand-dependent corepressor OS=Homo sapiens GN=LCOR PE=1 SV=2	0	24.162	22	6	6	6	6	1	433	47	9.38	23.44	22	6	6	0	100	6.64	1e-17	1.00636e-16			3.91204e+06				1		3.91204e+06		3		High	Not Found	High	Not Found	High	Not Found
FALSE	High	IsMasterProtein	5.50479e+18	1103	Q99959	Plakophilin-2 OS=Homo sapiens GN=PKP2 PE=1 SV=2	>sp|Q99959|PKP2_HUMAN Plakophilin-2 OS=Homo sapiens GN=PKP2 PE=1 SV=2	0	18.987	8	5	7	5	5	1	881	97.4	9.33	22.89	8	7	5	0	17.503	4.13	1.93519e-05	0.000175477	0	17.1191	134657	7693.39			1	1	134657	7693.39	1	1	High	High	High	High	High	High
FALSE	High	IsMasterProtein	3.33807e+18	935	P83731	60S ribosomal protein L24 OS=Homo sapiens GN=RPL24 PE=1 SV=1	>sp|P83731|RL24_HUMAN 60S ribosomal protein L24 OS=Homo sapiens GN=RPL24 PE=1 SV=1	0	19.074	28	6	8	6	6	1	157	17.8	11.25	22.78	28	8	6	0	10.955	3.45	0.000733963	0.00567924	24.72	25.4079	4.35117e+07	1.00739e+06			1	1	4.35117e+07	1.00739e+06	6	3	High	High	High	High	High	High
FALSE	High	IsMasterProtein	4.27633e+18	1016	Q9H582	Zinc finger protein 644 OS=Homo sapiens GN=ZNF644 PE=1 SV=2	>sp|Q9H582|ZN644_HUMAN Zinc finger protein 644 OS=Homo sapiens GN=ZNF644 PE=1 SV=2	0	22.19	7	5	5	5	5	1	1327	149.5	8.16	17.66	7	5	5	0	100	6.64	1e-17	1.00636e-16			499330				1		499330		1		High	Not Found	High	Not Found	High	Not Found
FALSE	High	IsMasterProtein	-4.66426e+18	341	Q9H9B1	Histone-lysine N-methyltransferase EHMT1 OS=Homo sapiens GN=EHMT1 PE=1 SV=4	>sp|Q9H9B1|EHMT1_HUMAN Histone-lysine N-methyltransferase EHMT1 OS=Homo sapiens GN=EHMT1 PE=1 SV=4	0	25.278	6	5	8	5	5	1	1298	141.4	5.76	25.77	6	8	5	0	14.867	3.89	8.54599e-05	0.000751443	30.43	22.8047	7.00734e+06	319185			1	1	7.00734e+06	319185	5	3	High	High	High	High	High	High
FALSE	High	IsMasterProtein	-1.19026e+18	598	Q14257	Reticulocalbin-2 OS=Homo sapiens GN=RCN2 PE=1 SV=1	>sp|Q14257|RCN2_HUMAN Reticulocalbin-2 OS=Homo sapiens GN=RCN2 PE=1 SV=1	0	10.937	13	4	4	4	4	1	317	36.9	4.4	11.82	13	4	4	0	21.497	4.43	4.32163e-06	3.95998e-05	0	22.8318	7.45708e+06	8556.76			1	1	7.45708e+06	8556.76	4	1	High	Peak Found	High	Peak Found	High	Peak Found
FALSE	High	IsMasterProtein	-5.43456e+18	285	O15460	Prolyl 4-hydroxylase subunit alpha-2 OS=Homo sapiens GN=P4HA2 PE=1 SV=1	>sp|O15460|P4HA2_HUMAN Prolyl 4-hydroxylase subunit alpha-2 OS=Homo sapiens GN=P4HA2 PE=1 SV=1	0	16.168	10	4	5	4	4	1	535	60.9	5.71	17.12	10	5	4	0	100	6.64	1e-17	1.00636e-16			2.2914e+06				1		2.2914e+06		2		High	Not Found	High	Not Found	High	Not Found
FALSE	High	IsMasterProtein	2.27212e+18	860	P35268	60S ribosomal protein L22 OS=Homo sapiens GN=RPL22 PE=1 SV=2	>sp|P35268|RL22_HUMAN 60S ribosomal protein L22 OS=Homo sapiens GN=RPL22 PE=1 SV=2	0	14.921	21	4	8	4	4	1	128	14.8	9.19	24.83	21	8	4	0	13.17	3.72	0.000207695	0.00173845	15.16	25.8846	5.65823e+07	5.36826e+06			1	1	5.65823e+07	5.36826e+06	4	3	High	High	High	High	High	High
FALSE	High	IsMasterProtein	2.2714e+18	859	P46778	60S ribosomal protein L21 OS=Homo sapiens GN=RPL21 PE=1 SV=2	>sp|P46778|RL21_HUMAN 60S ribosomal protein L21 OS=Homo sapiens GN=RPL21 PE=1 SV=2	0	17.944	27	4	7	4	4	1	160	18.6	10.49	23.44	27	7	4	0	10.049	3.33	0.00128007	0.00952394	22.1	25.2229	3.5209e+07	3.9518e+06			1	1	3.5209e+07	3.9518e+06	3	2	High	High	High	High	High	High
FALSE	High	IsMasterProtein	5.518e+18	1106	Q9NWT1	p21-activated protein kinase-interacting protein 1 OS=Homo sapiens GN=PAK1IP1 PE=1 SV=2	>sp|Q9NWT1|PK1IP_HUMAN p21-activated protein kinase-interacting protein 1 OS=Homo sapiens GN=PAK1IP1 PE=1 SV=2	0	13.795	11	4	5	4	4	1	392	43.9	8.91	15.56	11	5	4	0	13.951	3.8	3.20273e-05	0.000284487	28.11	21.5315	2.82814e+06	203207			1	1	2.82814e+06	203207	3	3	High	High	High	High	High	High
FALSE	High	IsMasterProtein	-4.54434e+16	680	P24928	DNA-directed RNA polymerase II subunit RPB1 OS=Homo sapiens GN=POLR2A PE=1 SV=2	>sp|P24928|RPB1_HUMAN DNA-directed RNA polymerase II subunit RPB1 OS=Homo sapiens GN=POLR2A PE=1 SV=2	0	15.513	4	4	5	4	4	1	1970	217	7.37	17.27	4	5	4	0	100	6.64	1e-17	1.00636e-16			204492				1		204492		1		High	High	High	High	High	High
FALSE	High	IsMasterProtein	-3.44089e+18	429	Q8N3E9	1-phosphatidylinositol 4,5-bisphosphate phosphodiesterase delta-3 OS=Homo sapiens GN=PLCD3 PE=1 SV=3	>sp|Q8N3E9|PLCD3_HUMAN 1-phosphatidylinositol 4,5-bisphosphate phosphodiesterase delta-3 OS=Homo sapiens GN=PLCD3 PE=1 SV=3	0	9.814	6	4	4	4	4	1	789	89.2	6.98	12.07	6	4	4	0	100	6.64	1e-17	1.00636e-16			1.12549e+06				1		1.12549e+06		3		High	Not Found	High	Not Found	High	Not Found
FALSE	High	IsMasterProtein	4.04338e+18	995	Q8TBX8	Phosphatidylinositol 5-phosphate 4-kinase type-2 gamma OS=Homo sapiens GN=PIP4K2C PE=1 SV=3	>sp|Q8TBX8|PI42C_HUMAN Phosphatidylinositol 5-phosphate 4-kinase type-2 gamma OS=Homo sapiens GN=PIP4K2C PE=1 SV=3	0	7.612	4	3	3	3	3	1	421	47.3	6.84	5.69	4	3	3	0	100	6.64	1e-17	1.00636e-16			1.62299e+06				1		1.62299e+06		2		High	Not Found	High	Not Found	High	Not Found
FALSE	High	IsMasterProtein	-7.23341e+18	142	P19367	Hexokinase-1 OS=Homo sapiens GN=HK1 PE=1 SV=3	>sp|P19367|HXK1_HUMAN Hexokinase-1 OS=Homo sapiens GN=HK1 PE=1 SV=3	0	5.575	5	3	3	3	3	1	917	102.4	6.8	7.76	5	3	3	0	100	6.64	1e-17	1.00636e-16			664299				1		664299		2		High	High	High	High	High	High
FALSE	High	IsMasterProtein	6.8203e+18	1215	Q6AHZ1	Zinc finger protein 518A OS=Homo sapiens GN=ZNF518A PE=1 SV=2	>sp|Q6AHZ1|Z518A_HUMAN Zinc finger protein 518A OS=Homo sapiens GN=ZNF518A PE=1 SV=2	0	9.606	3	3	3	3	3	1	1483	166.7	9.28	9.53	3	3	3	0	100	6.64	1e-17	1.00636e-16			2.38943e+06				1		2.38943e+06		3		High	Not Found	High	Not Found	High	Not Found
FALSE	High	IsMasterProtein	2.74673e+18	891	Q6ZN18	Zinc finger protein AEBP2 OS=Homo sapiens GN=AEBP2 PE=1 SV=2	>sp|Q6ZN18|AEBP2_HUMAN Zinc finger protein AEBP2 OS=Homo sapiens GN=AEBP2 PE=1 SV=2	0	13.262	8	3	3	3	3	1	517	54.4	5.21	11.16	8	3	3	0	100	6.64	1e-17	1.00636e-16			2.11421e+06				1		2.11421e+06		2		High	Not Found	High	Not Found	High	Not Found
FALSE	High	IsMasterProtein	8.47241e+18	1340	P61289	Proteasome activator complex subunit 3 OS=Homo sapiens GN=PSME3 PE=1 SV=1	>sp|P61289|PSME3_HUMAN Proteasome activator complex subunit 3 OS=Homo sapiens GN=PSME3 PE=1 SV=1	0	11.611	16	3	3	3	3	1	254	29.5	5.95	10.05	16	3	3	0	100	6.64	1e-17	1.00636e-16			6.53574e+06				1		6.53574e+06		3		High	Not Found	High	Not Found	High	Not Found
FALSE	High	IsMasterProtein	-4.08182e+18	382	Q13618	Cullin-3 OS=Homo sapiens GN=CUL3 PE=1 SV=2	>sp|Q13618|CUL3_HUMAN Cullin-3 OS=Homo sapiens GN=CUL3 PE=1 SV=2	0	7.146	6	3	3	3	3	1	768	88.9	8.48	10.15	6	3	3	0	100	6.64	1e-17	1.00636e-16			516527				1		516527		1		High	Not Found	High	Not Found	High	Not Found
FALSE	High	IsMasterProtein	-5.27955e+18	295	P04350	Tubulin beta-4A chain OS=Homo sapiens GN=TUBB4A PE=1 SV=2	>sp|P04350|TBB4A_HUMAN Tubulin beta-4A chain OS=Homo sapiens GN=TUBB4A PE=1 SV=2	0	104.47	55	18	55	2	2	1	444	49.6	4.88	192.42	55	55	18	1	100	6.64	1e-17	1.00636e-16			607716				1		607716		1		High	Not Found	High	Not Found	High	Not Found
FALSE	High	IsMasterProtein	-4.67248e+18	339	P67870	Casein kinase II subunit beta OS=Homo sapiens GN=CSNK2B PE=1 SV=1	>sp|P67870|CSK2B_HUMAN Casein kinase II subunit beta OS=Homo sapiens GN=CSNK2B PE=1 SV=1	0	11.47	16	3	7	3	3	1	215	24.9	5.55	20.23	16	7	3	0	14.505	3.86	0.000102753	0.000890012	60.02	26.1188	69425689	3.4435e+06			1	1	69425689	3.4435e+06	3	2	High	High	High	High	High	High
FALSE	High	IsMasterProtein	2.95694e+18	904	O75718	Cartilage-associated protein OS=Homo sapiens GN=CRTAP PE=1 SV=1	>sp|O75718|CRTAP_HUMAN Cartilage-associated protein OS=Homo sapiens GN=CRTAP PE=1 SV=1	0	7.473	8	3	3	3	3	1	401	46.5	5.73	8.03	8	3	3	0	11.176	3.48	2.07649e-05	0.000186349	0	20.433	1.34808e+06	67531.2			1	1	1.34808e+06	67531.2	2	1	High	Peak Found	High	Peak Found	High	Peak Found
FALSE	High	IsMasterProtein	-8.65041e+18	38	P48426	Phosphatidylinositol 5-phosphate 4-kinase type-2 alpha OS=Homo sapiens GN=PIP4K2A PE=1 SV=2	>sp|P48426|PI42A_HUMAN Phosphatidylinositol 5-phosphate 4-kinase type-2 alpha OS=Homo sapiens GN=PIP4K2A PE=1 SV=2	0	9.324	9	3	3	1	3	1	406	46.2	6.99	10.18	9	3	3	0	26.363	4.72	5.86582e-08	5.6112e-07	0	18.8585	471728	3593.54			1	1	471728	3593.54	2	1	High	Peak Found	High	Peak Found	High	Peak Found
FALSE	High	IsMasterProtein	-4.46215e+18	365	Q92922	SWI/SNF complex subunit SMARCC1 OS=Homo sapiens GN=SMARCC1 PE=1 SV=3	>sp|Q92922|SMRC1_HUMAN SWI/SNF complex subunit SMARCC1 OS=Homo sapiens GN=SMARCC1 PE=1 SV=3	0	21.633	5	5	8	2	2	1	1105	122.8	5.76	24.24	5	8	5	0	100	6.64	1e-17	1.00636e-16			1.36817e+06				1		1.36817e+06		2		High	High	High	High	High	High
FALSE	High	IsMasterProtein	9.67524e+16	690	Q8WWC4	m-AAA protease-interacting protein 1, mitochondrial OS=Homo sapiens GN=MAIP1 PE=1 SV=1	>sp|Q8WWC4|MAIP1_HUMAN m-AAA protease-interacting protein 1, mitochondrial OS=Homo sapiens GN=MAIP1 PE=1 SV=1	0	5.652	8	2	2	2	2	1	291	32.5	9.17	5.05	8	2	2	0	100	6.64	1e-17	1.00636e-16			905182				1		905182		1		High	Not Found	High	Not Found	High	Not Found
FALSE	High	IsMasterProtein	-5.99105e+17	636	P28799	Granulins OS=Homo sapiens GN=GRN PE=1 SV=2	>sp|P28799|GRN_HUMAN Granulins OS=Homo sapiens GN=GRN PE=1 SV=2	0	6.208	5	2	2	2	2	1	593	63.5	6.83	6.92	5	2	2	0	19.889	4.31	4.00487e-07	3.7286e-06	0	21.2603	2.39156e+06	120243			1	1	2.39156e+06	120243	1	1	High	Peak Found	High	Peak Found	High	Peak Found
FALSE	High	IsMasterProtein	-6.92273e+18	174	Q9H4L7	SWI/SNF-related matrix-associated actin-dependent regulator of chromatin subfamily A containing DEAD/H box 1 OS=Homo sapiens GN=SMARCAD1 PE=1 SV=2	>sp|Q9H4L7|SMRCD_HUMAN SWI/SNF-related matrix-associated actin-dependent regulator of chromatin subfamily A containing DEAD/H box 1 OS=Homo sapiens GN=SMARCAD1 PE=1 SV=2	0.001	3.584	2	2	2	2	2	1	1026	117.3	5.55	4.18	2	2	2	0	100	6.64	1e-17	1.00636e-16			135673				1		135673		1		High	Not Found	High	Not Found	High	Not Found
FALSE	High	IsMasterProtein	-5.45932e+18	282	Q04637	Eukaryotic translation initiation factor 4 gamma 1 OS=Homo sapiens GN=EIF4G1 PE=1 SV=4	>sp|Q04637|IF4G1_HUMAN Eukaryotic translation initiation factor 4 gamma 1 OS=Homo sapiens GN=EIF4G1 PE=1 SV=4	0	7.762	2	2	2	2	2	1	1599	175.4	5.33	7.3	2	2	2	0	100	6.64	1e-17	1.00636e-16			473139				1		473139		1		High	Not Found	High	Not Found	High	Not Found
FALSE	High	IsMasterProtein	-5.87633e+18	251	Q14247	Src substrate cortactin OS=Homo sapiens GN=CTTN PE=1 SV=2	>sp|Q14247|SRC8_HUMAN Src substrate cortactin OS=Homo sapiens GN=CTTN PE=1 SV=2	0	5.907	6	2	3	2	2	1	550	61.5	5.4	8.85	6	3	2	0	100	6.64	1e-17	1.00636e-16			495446				1		495446		2		High	Not Found	High	Not Found	High	Not Found
FALSE	High	IsMasterProtein	-1.41937e+18	586	P42677	40S ribosomal protein S27 OS=Homo sapiens GN=RPS27 PE=1 SV=3	>sp|P42677|RS27_HUMAN 40S ribosomal protein S27 OS=Homo sapiens GN=RPS27 PE=1 SV=3	0	4.238	15	2	2	2	2	1	84	9.5	9.45	6.6	15	2	2	0	100	6.64	1e-17	1.00636e-16			1.12164e+06				1		1.12164e+06		1		High	Not Found	High	Not Found	High	Not Found
FALSE	High	IsMasterProtein	6.03077e+18	1149	P52294	Importin subunit alpha-5 OS=Homo sapiens GN=KPNA1 PE=1 SV=3	>sp|P52294|IMA5_HUMAN Importin subunit alpha-5 OS=Homo sapiens GN=KPNA1 PE=1 SV=3	0	4.908	5	2	2	1	2	1	538	60.2	5.01	6.18	5	2	2	0	100	6.64	1e-17	1.00636e-16			483644				1		483644		2		High	Not Found	High	Not Found	High	Not Found
FALSE	High	IsMasterProtein	-7.04077e+18	164	Q96EY1	DnaJ homolog subfamily A member 3, mitochondrial OS=Homo sapiens GN=DNAJA3 PE=1 SV=2	>sp|Q96EY1|DNJA3_HUMAN DnaJ homolog subfamily A member 3, mitochondrial OS=Homo sapiens GN=DNAJA3 PE=1 SV=2	0	7.934	5	2	3	2	2	1	480	52.5	9.26	9.52	5	3	2	0	10.263	3.36	0.00111964	0.0084752	0	22.465	5.50687e+06	282565			1	1	5.50687e+06	282565	2	1	High	Peak Found	High	Peak Found	High	Peak Found
FALSE	High	IsMasterProtein	-1.66808e+18	564	O95625	Zinc finger and BTB domain-containing protein 11 OS=Homo sapiens GN=ZBTB11 PE=1 SV=2	>sp|O95625|ZBT11_HUMAN Zinc finger and BTB domain-containing protein 11 OS=Homo sapiens GN=ZBTB11 PE=1 SV=2	0	6.648	2	2	3	2	2	1	1053	119.3	8.66	8.51	2	3	2	0	100	6.64	1e-17	1.00636e-16			895585				1		895585		1		High	Not Found	High	Not Found	High	Not Found
FALSE	High	IsMasterProtein	-2.02179e+18	534	Q9HD67	Unconventional myosin-X OS=Homo sapiens GN=MYO10 PE=1 SV=3	>sp|Q9HD67|MYO10_HUMAN Unconventional myosin-X OS=Homo sapiens GN=MYO10 PE=1 SV=3	0	5.3	1	2	2	2	2	1	2058	237.2	6.21	4.42	1	2	2	0	100	6.64	1e-17	1.00636e-16			122955				1		122955		1		High	Not Found	High	Not Found	High	Not Found
FALSE	High	IsMasterProtein	-2.31188e+18	512	Q9NY61	Protein AATF OS=Homo sapiens GN=AATF PE=1 SV=1	>sp|Q9NY61|AATF_HUMAN Protein AATF OS=Homo sapiens GN=AATF PE=1 SV=1	0	7.147	4	2	2	2	2	1	560	63.1	4.94	5.99	4	2	2	0	100	6.64	1e-17	1.00636e-16			791254				1		791254		2		High	Not Found	High	Not Found	High	Not Found
FALSE	High	IsMasterProtein	9.16743e+17	755	P62266	40S ribosomal protein S23 OS=Homo sapiens GN=RPS23 PE=1 SV=3	>sp|P62266|RS23_HUMAN 40S ribosomal protein S23 OS=Homo sapiens GN=RPS23 PE=1 SV=3	0	6.37	16	2	3	2	2	1	143	15.8	10.49	9.52	16	3	2	0	10.587	3.4	0.000917328	0.0069741	0	21.8916	3.55483e+06	335772			1	1	3.55483e+06	335772	1	1	High	Peak Found	High	Peak Found	High	Peak Found
FALSE	High	IsMasterProtein	3.07628e+18	913	P53350	Serine/threonine-protein kinase PLK1 OS=Homo sapiens GN=PLK1 PE=1 SV=1	>sp|P53350|PLK1_HUMAN Serine/threonine-protein kinase PLK1 OS=Homo sapiens GN=PLK1 PE=1 SV=1	0	6.375	3	2	2	2	2	1	603	68.2	8.91	5.24	3	2	2	0	100	6.64	1e-17	1.00636e-16			764378				1		764378		2		High	Not Found	High	Not Found	High	Not Found
