# Supplementary material for: PFA ependymoma-associated protein EZHIP inhibits PRC2 activity through a H3 K27M-like mechanism
Source: Nat Commun. 2019 May 13;10:2146. doi: 10.1038/s41467-019-09981-6 (PMC6513997; doi:10.1038/s41467-019-09981-6)
Supplement: Supplementary file 7 — Source Data [file 41467_2019_9981_MOESM7_ESM.zip]

Archive with 2 entries (2 files):
- Source Data/194140_2_related_ms_3677475_pp87f7.ai
- Source Data/194140_2_related_ms_3677476_ppf8df.xlsx
