# Supplementary material for: PFA ependymoma-associated protein EZHIP inhibits PRC2 activity through a H3 K27M-like mechanism
Source: Nat Commun. 2019 May 13;10:2146. doi: 10.1038/s41467-019-09981-6 (PMC6513997; doi:10.1038/s41467-019-09981-6)
Supplement: Supplementary file 7 — Source Data [file 41467_2019_9981_MOESM7_ESM.zip › Source Data/194140_2_related_ms_3677476_ppf8df.xlsx]

## Sheet: Sheet1
Figure 2E
[EZHIP] (nM):	0		4
[substrate] (nM)
0	0	0	0	0
25	1347	1050	739	618
50	1628	1850	1272	1292
100	1952	2192	1690	1754
250	2429	2551	2257	2075
Figure 2E
[EZHIP] (nM):	10		50
[substrate] (nM)
0	0	0	0	0
25	402	257	140	162
50	611	661	166	217
100	865	1025	251	220
250	1744	1810	361	385
Figure 3B
[Inhibitor] (µM)	K27M		EZHIP KLP
0.1		55902	55938
0.25	62046	55229	53672	68890
0.5	60800	63481	56965	60593
1	67406	67474	42162	57849
2.5	55237	55128	40797	45476
5	54400	54191	32368	24757
10	44470	51676	19466	19546
25	27984	37480	10598	10240
50	17270	22476	6931	8668
75	13960	14197
100	9936	11075
Figure 3C
[Inhibitor] (µM)	EZHIP KLP		K27M
0.25	7099
0.5	6934	6170	7164	7637
1	5798	6832	7384	6839
2.5	6215	4767	7821	5850
5	5451	5637	6990	6579
10	4439	4598	6515	5785
25	2104	2132	6570	5723
50	1898	1883	4083	4126
100			2750	2841
Figure 3D, S3A
[Substrate]:	25 µM		10 µM
[Inhibitor] (uM)
0.1	16647	20604	7999
0.25	15574	20433	13246	12732
0.5		21805	11106	13173
1	15582	13359	9318	10873
2.5	13200	11657	6469	7357
5	8896	9671	3528	5976
10	5179	5364	2990	2807
25	2621	2920	1826	1542
Figure 3D, S3A
[Substrate]:	5 µM		1 µM
[Inhibitor] (uM)
0.1	6453		3840
0.25	5422	4746
0.5	5548	5438	2772
1	4800	4650	2449
2.5	2991	2810	1657
5	1861	2340	705
10	1336	1558	637
25	699	690	419
Figure 4D (EZHIP KLP)
[Inhibitor] (uM)	-K27me3		+K27me3
0.1			55938
0.25			53672	68890
0.5			56965	60593
1	4136	4017	42162	57849
2.5		4124	40797	45476
5	3597	3582	32368	24757
10	3238	3015	19466	19546
25	2271	3073	10598	10240
50	1965	2651	6931	8668
75	1663	2258
100	1185	2029
200	1291	1485
Figure 4D (K27M)
[Inhibitor] (uM)	-K27me3		+K27me3
1	3711	4200	42129	67474
2.5	4493	3991	34523	55128
5	3814	3846	34000	54191
10	3067	4359	27794	51676
25	3682	3991	17490	37480
50	2962	3026	10794	22476
75	2603	1482	8725	14196.8
100	1554	1394	6210	11075.2
Figure S2A
[Inhibitor] (nM)	EZHIP R405E		EZHIP WT
0	20430	24306	22522	24306
6.67	21418		16826
16.67	20302	16120	15273	12975
33.33	18620	16881	14780	10855
50	17236	15990	12311	10542
66.67	16540	14553	9640	9968
133.32	14743	14164	8082	7986
200	13638		7208
Figure S3B
[EZHIP KLP] (µM)	EZHIP WT		EZHIP M406E
0.1	55938
0.25	53672	68890
0.5	56965	60593	58662	58264
1	42162	57849	56346	62253
2.5	40797	45476	56526	54107
5	32368	24757	55497	54614
10	19466	19546	45540	50762
25	10598	10240	45564	44574
50	6931	8668	50961	54068
Figure S3F
[Inhibitor] (nM)	Full Length		Peptide
0.1	22522	24306	22006
6.67	16826
16.67	15273	12975
33.33	14780	10855
50	12311	10542	25119	28169
66.67	9640	9968
133.32	8082	7986	24834	22713
200	7208
500			25392	24561
1000			21200	23302
10000			15786	14676
50000			8499	5288
100000			4222	4178
